# Supplementary material for: ND‐AMD: A Web‐Based Database for Animal Models of Neurological Disease With Analysis Tools
Source: CNS Neurosci Ther. 2025 May 9;31(5):e70411. doi: 10.1111/cns.70411 (PMC12063205; doi:10.1111/cns.70411)
Supplement: Supplementary file 1 — Table S1. Model outline acquisition sheet. Table S2. Data collection and description table. Table S3. Detailed sample information of animal model of neurological disease. Table S4. Age distribution of laboratory animals in ND‐AMD. Table S5. Distribution of behavioral experiment purposes in ND‐AMD database for animal models. [file CNS-31-e70411-s001.zip]

Archive with 5 entries (5 files):
- cns70411-sup-0002-TableS3.xlsx
- cns70411-sup-0003-TableS4.xlsx
- cns70411-sup-0004-TableS5.xlsx
- cns70411-sup-0005-TableS2.docx
- cns70411-sup-0001-TableS1.xlsx
