# Supplementary material for: ND‐AMD: A Web‐Based Database for Animal Models of Neurological Disease With Analysis Tools
Source: CNS Neurosci Ther. 2025 May 9;31(5):e70411. doi: 10.1111/cns.70411 (PMC12063205; doi:10.1111/cns.70411)
Supplement: Supplementary file 1 — Table S1. Model outline acquisition sheet. Table S2. Data collection and description table. Table S3. Detailed sample information of animal model of neurological disease. Table S4. Age distribution of laboratory animals in ND‐AMD. Table S5. Distribution of behavioral experiment purposes in ND‐AMD database for animal models. [file CNS-31-e70411-s001.zip › cns70411-sup-0002-TableS3.xlsx]

## Sheet: dg_basic_information_model
ND-AMD database content
nd_basic_information_model_ID	disease_name	model/experiment_name	model/experiment_No.	model_application	research_organization	research_organization_website	species	species_link	strain_name	category	disease_type
1	Alzheimer's Disease	Abeta42 Induced Long-evans Rat of Alzheimer's Disease Model	M0001	Drug Evaluation Research;Phenotype and Symptom Comparison;Behavior Studies	Czech Academy of Sciences (CAS)	https://www.fgu.cas.cz/en/	rat	https://www.ncbi.nlm.nih.gov/Taxonomy/Browser/wwwtax.cgi?id=10116	Long-Evans Rat	Neurological Disease Animal Model	Neurodegenerative Diseases
2	Alzheimer's Disease	5xFAD Transgenic PKRKO Mouse Alzheimer's Disease Model	M0002	Mechanistic Investigation;Phenotype and Symptom Comparison;Behavior Studies;Gene Function Study	Fudan University	https://iobs.fudan.edu.cn/iobsenglish/	mouse	https://www.ncbi.nlm.nih.gov/Taxonomy/Browser/wwwtax.cgi?id=10090	5xFAD transgenic x PKR knockout Mouse	Neurological Disease Animal Model	Neurodegenerative Diseases
3	Alzheimer's Disease	Olfactory Bulbs Removed Induced Htau Mouse Alzheimer's Disease Model	M0003	Mechanistic Investigation;Phenotype and Symptom Comparison;Behavior Studies;Pathological Study	Fudan University	https://iobs.fudan.edu.cn/iobsenglish/	mouse	https://www.ncbi.nlm.nih.gov/Taxonomy/Browser/wwwtax.cgi?id=10090	Htau Mouse	Neurological Disease Animal Model	Neurodegenerative Diseases
4	Alzheimer's Disease	APP23xPS45 Double Transgenic Mouse Alzheimer's Disease Model	M0006	Drug Evaluation Research;Phenotype and Symptom Comparison;Behavior Studies;Gene Function Study	Technische Universitaet München or TUM	https://www.tum.de/en/	mouse	https://www.ncbi.nlm.nih.gov/Taxonomy/Browser/wwwtax.cgi?id=10090	APP23xPS45 double-transgenic Mouse	Neurological Disease Animal Model	Neurodegenerative Diseases
5	Alzheimer's Disease	APPsw/PS1△E9 Transgenic Tgf344 Rat Alzheimer's Disease Model	M0007	Mechanistic Investigation;Phenotype and Symptom Comparison;Behavior Studies;Gene Function Study	Emory University	https://www.emory.edu/home/index.html	rat	https://www.ncbi.nlm.nih.gov/Taxonomy/Browser/wwwtax.cgi?id=10116	TgF344-AD Rat	Neurological Disease Animal Model	Neurodegenerative Diseases
6	Alzheimer's Disease	McGill-R-Thy1-APP Transgenic Rat Alzheimer's Disease Model	M0008	Mechanistic Investigation;Phenotype and Symptom Comparison;Behavior Studies;Gene Function Study	Leloir Institute	https://www.leloir.org.ar/	rat	https://www.ncbi.nlm.nih.gov/Taxonomy/Browser/wwwtax.cgi?id=10116	Wistar Rat	Neurological Disease Animal Model	Neurodegenerative Diseases
7	Alzheimer's Disease	Aβ1–42 Induced Sprague Dawley Rat Alzheimer's Disease Model	M0009	Drug Evaluation Research;Phenotype and Symptom Comparison;Behavior Studies;Gene Function Study	Xiangya Hospital of Central South University	https://www.xiangya.com.cn/	rat	https://www.ncbi.nlm.nih.gov/Taxonomy/Browser/wwwtax.cgi?id=10116	Sprague Dawley Rat	Neurological Disease Animal Model	Neurodegenerative Diseases
8	Alzheimer's Disease	Royal Jelly Treated Rabbit Alzheimer's Disease Experiment	M0013	Drug Screening;Phenotype and Symptom Comparison;Behavior Studies;Gene Function Study;Drug Efficacy Evaluation	Zhejiang University	http://www.cas.zju.edu.cn/caschinese/	rabbit	https://www.ncbi.nlm.nih.gov/Taxonomy/Browser/wwwtax.cgi?id=9986	White Hair and Black Eyes (WHBE) Rabbit	Animal Model Therapeutic Experiment	Neurodegenerative Diseases
9	Alzheimer's Disease	Cholesterol Induced New Zealand White Rat Alzheimer's Disease Model	M0014	Drug Evaluation Research;Phenotype and Symptom Comparison;Behavior Studies;Pathological Study	University of North Dakota	https://und.edu/	rabbit	https://www.ncbi.nlm.nih.gov/Taxonomy/Browser/wwwtax.cgi?id=9986	New Zealand White Rabbit	Neurological Disease Animal Model	Neurodegenerative Diseases
10	Alzheimer's Disease	Znic Chloride Induced Wild Type Ab-strain Zebrafish Alzheimer's Disease Model	M0016A	Phenotype and Symptom Comparison;Behavior Studies;Pathological Study	Chung Yuan Christian University	https://www.cycu.edu.tw/eng/	zebrafish	https://www.ncbi.nlm.nih.gov/Taxonomy/Browser/wwwtax.cgi?id=7955	Wild-type Ab-strain Zebrafish	Neurological Disease Animal Model	Neurodegenerative Diseases
11	Alzheimer's Disease	Cinnamaldehyde Treated Fly Alzheimer's Disease Experiment	M0019	Drug Screening;Phenotype and Symptom Comparison;Behavior Studies;Gene Function Study;Drug Efficacy Evaluation	University of California	https://www.universityofcalifornia.edu/	Fly	https://www.ncbi.nlm.nih.gov/Taxonomy/Browser/wwwtax.cgi?id=7227	/	Animal Model Therapeutic Experiment	Neurodegenerative Diseases
12	Alzheimer's Disease	CL4167 Transgenic Caenorhabditis Elegan Alzheimer's Disease Model	M0021B	Mechanistic Investigation;Phenotype and Symptom Comparison;Behavior Studies;Gene Function Study	Institute of Pharmacy and Molecular Biotechnology, University of Heidelberg	https://www.ipmb.uni-heidelberg.de/index_en.html	Caenorhabditis elegans	https://www.ncbi.nlm.nih.gov/Taxonomy/Browser/wwwtax.cgi?id=6239	/	Neurological Disease Animal Model	Neurodegenerative Diseases
13	Alzheimer's Disease	Aβ1-42 Transgenic Cl4176 Caenorhabditis Elegan Alzheimer's Disease Model	M0023	Mechanistic Investigation;Phenotype and Symptom Comparison;Behavior Studies;Gene Function Study	Fudan University Pudong Medical Center	http://shmc.fudan.edu.cn/eng/show/Pudong	Caenorhabditis elegans	https://www.ncbi.nlm.nih.gov/Taxonomy/Browser/wwwtax.cgi?id=6239	/	Neurological Disease Animal Model	Neurodegenerative Diseases
14	Alzheimer's Disease	AD Transgenic Gittingen Minipigs Alzheimer's Disease Model	M0025A	Mechanistic Investigation;Phenotype and Symptom Comparison;Behavior Studies;Gene Function Study;Pathological Study	Aarhus University	https://international.au.dk	pig	https://www.ncbi.nlm.nih.gov/Taxonomy/Browser/wwwtax.cgi?id=9823	Gittingen Minipigs	Neurological Disease Animal Model	Neurodegenerative Diseases
15	Alzheimer's Disease	AβOs Induced Cynomolgus Macaque Alzheimer's Disease Model	M0027A	Drug Evaluation Research;Phenotype and Symptom Comparison;Behavior Studies;Pathological Study	Federal University of Rio de Janeiro (UFRJ)	https://ufrj.br/en/	monkey	https://www.ncbi.nlm.nih.gov/Taxonomy/Browser/wwwtax.cgi?id=9544	Cynomolgus Macaque	Neurological Disease Animal Model	Neurodegenerative Diseases
16	Alzheimer's Disease	AβOs Induced Wistar Rat Alzheimer's Disease Model	M0027B	Drug Evaluation Research;Phenotype and Symptom Comparison;Behavior Studies;Pathological Study	Federal University of Rio de Janeiro (UFRJ)	https://ufrj.br/en/	rat	https://www.ncbi.nlm.nih.gov/Taxonomy/Browser/wwwtax.cgi?id=10116	Wistar Rat	Neurological Disease Animal Model	Neurodegenerative Diseases
17	Alzheimer's Disease	Chloral Hydrate Induced Wistar Rat Alzheimer's Disease Model	M0031	Drug Evaluation Research;Phenotype and Symptom Comparison;Behavior Studies;Pathological Study	Islamic Azad University (IAU)	https://iau-tnb.ac.ir/en/page/1782/faculty-of-biological-sciences	rat	https://www.ncbi.nlm.nih.gov/Taxonomy/Browser/wwwtax.cgi?id=10116	Wistar Rat	Neurological Disease Animal Model	Neurodegenerative Diseases
18	Alzheimer's Disease	mhAPP Transgenic Canines Alzheimer's Disease Model	M0032	Mechanistic Investigation;Phenotype and Symptom Comparison;Behavior Studies;Gene Function Study	JiangYuan University	http://www.kangwon.ac.kr/	dog	https://www.ncbi.nlm.nih.gov/Taxonomy/Browser/wwwtax.cgi?id=9615	/	Neurological Disease Animal Model	Neurodegenerative Diseases
19	Alzheimer's Disease	Alloxan Induced New Zealand White Rabbits Alzheimer's Disease Model	M0037	Drug Evaluation Research;Phenotype and Symptom Comparison;Behavior Studies;Pathological Study	University of Medicine and Dentistry of New Jersey	https://academichealth.rutgers.edu/	rabbit	https://www.ncbi.nlm.nih.gov/Taxonomy/Browser/wwwtax.cgi?id=9986	New Zealand White Rabbit	Neurological Disease Animal Model	Neurodegenerative Diseases
20	Alzheimer's Disease	APP/PS1 Transgenic Mouse Alzheimer's Disease Model	M0041	Mechanistic Investigation;Phenotype and Symptom Comparison;Behavior Studies;Gene Function Study	Claremont McKenna College	https://www.cmc.edu/psychological-science	mouse	https://www.ncbi.nlm.nih.gov/Taxonomy/Browser/wwwtax.cgi?id=10090	APP/PS1 Mouse	Neurological Disease Animal Model	Neurodegenerative Diseases
21	Alzheimer's Disease	Aging and Cortex Injury Induced Guinea Pig Alzheimer's Disease Model	M0042	Phenotype and Symptom Comparison;Behavior Studies	University of Western Australia (UWA)	https://www.uwa.edu.au/home	guinea pig	https://www.ncbi.nlm.nih.gov/Taxonomy/Browser/wwwtax.cgi?id=10029	Guinea Pig	Neurological Disease Animal Model	Neurodegenerative Diseases
22	Parkinson's Disease	MPTP Induced C57BL/6 Mouse Parkinson's Disease Model	M0045	Drug Evaluation Research;Phenotype and Symptom Comparison;Behavior Studies;Pathological Study	Bharatiya Janata University (BJU)	https://www.b-u.ac.in/Home/	mouse	https://www.ncbi.nlm.nih.gov/Taxonomy/Browser/wwwtax.cgi?id=10090	C57BL/6 Mouse	Neurological Disease Animal Model	Neurodegenerative Diseases
23	Parkinson's Disease	MPTP Induced C57BL/6 Mouse Parkinson's Disease Model	M0046	Drug Evaluation Research;Phenotype and Symptom Comparison;Behavior Studies;Pathological Study	The Third Affiliated Hospital of Qiqihar Medical University	https://www.foxchase.org/third-affiliated-hospital-qiqihar-medical-university	mouse	https://www.ncbi.nlm.nih.gov/Taxonomy/Browser/wwwtax.cgi?id=10090	C57BL/6 Mouse	Neurological Disease Animal Model	Neurodegenerative Diseases
24	Parkinson's Disease	1‐Methyl‐4‐phenyl‐1,2,3,6‐tetrahydropyridine (MPTP)‐Induced C57BL/6 Mouse Parkinson's Disease Model	M0047	Drug Evaluation Research;Phenotype and Symptom Comparison;Behavior Studies;Pathological Study	Hubei Medical University	http://www.taihehospital.com/keshi-71.html	mouse	https://www.ncbi.nlm.nih.gov/Taxonomy/Browser/wwwtax.cgi?id=10090	C57BL/6 Mouse	Neurological Disease Animal Model	Neurodegenerative Diseases
25	Parkinson's Disease	Lipopolysaccharide Induced Wistar Rat Parkinson's Disease Model	M0049	Mechanistic Investigation;Phenotype and Symptom Comparison;Behavior Studies;Pathological Study	First Hospital of Jilin University	http://dwyx.jlu.edu.cn/	rat	https://www.ncbi.nlm.nih.gov/Taxonomy/Browser/wwwtax.cgi?id=10116	Wistar Rat	Neurological Disease Animal Model	Neurodegenerative Diseases
26	Parkinson's Disease	α-synuclein Transgenic Dmel/P{GawB}elavC155 Fly Parkinson's Disease Model	M0052	Mechanistic Investigation;Phenotype and Symptom Comparison;Gene Function Study	University of Mysore	http://uni-mysore.ac.in/english-version/zoology/faculty	Fly	https://www.ncbi.nlm.nih.gov/Taxonomy/Browser/wwwtax.cgi?id=7227	Dmel/P{GawB}elavC155 × P{UAS-Hsap/SNCA.A53T}15.3 × P{UAS-Hsap/SNCA.A30P}40.1	Neurological Disease Animal Model	Neurodegenerative Diseases
27	Huntington's Disease	FVB/N-Tg (HTT*97Q IXwy/J<BACHD>) Transgenic Mouse Huntington's Disease Model	M0055	Mechanistic Investigation;Phenotype and Symptom Comparison;Behavior Studies;Gene Function Study	UFMG Departamento de Morfologia	https://sites.icb.ufmg.br/morfologia/portal/	mouse	https://www.ncbi.nlm.nih.gov/Taxonomy/Browser/wwwtax.cgi?id=10090	BACHD Mouse	Neurological Disease Animal Model	Neurodegenerative Diseases
28	Huntington's Disease	R6/1 Transgenic B6cbaf1 Mouse Huntington's Disease Model	M0056	Mechanistic Investigation;Phenotype and Symptom Comparison;Behavior Studies;Gene Function Study	Universidad Autónoma de Madrid	https://www.iib.uam.es/portal/	mouse	https://www.ncbi.nlm.nih.gov/Taxonomy/Browser/wwwtax.cgi?id=10090	B6CBA Mouse	Neurological Disease Animal Model	Neurodegenerative Diseases
29	Huntington's Disease	HTT Transgenic C57Bl/6-Tg Mouse Huntington's Disease Model	M0057	Mechanistic Investigation;Phenotype and Symptom Comparison;Behavior Studies;Gene Function Study	University of Tübingen	https://uni-tuebingen.de/en/	mouse	https://www.ncbi.nlm.nih.gov/Taxonomy/Browser/wwwtax.cgi?id=10090	C57BL/6 Mouse	Neurological Disease Animal Model	Neurodegenerative Diseases
30	Huntington's Disease	K6pc-5 in R6/2 Transgenic Mouse Huntington's Disease Model	M0059	Drug Evaluation Research;Phenotype and Symptom Comparison;Behavior Studies	Seowon University	https://www.seowon.ac.kr/eng/index..do	mouse	https://www.ncbi.nlm.nih.gov/Taxonomy/Browser/wwwtax.cgi?id=10090	B6CBA Mouse	Neurological Disease Animal Model	Neurodegenerative Diseases
31	Huntington's Disease	Efficacy of Scaav9-mirhtt in Htt Transgenic Sheep for Huntington's Disease Experiment	M0060	Mechanistic Investigation;Phenotype and Symptom Comparison;Behavior Studies;Gene Function Study	UMass Chan Medical School	https://www.umassmed.edu	sheep	https://www.ncbi.nlm.nih.gov/Taxonomy/Browser/wwwtax.cgi?id=9940	Merino sheep	Animal Model Pathogenic Mechanism Experiment	Neurodegenerative Diseases
32	Huntington's Disease	Ovt73 Transgenic Sheep Huntington's Disease Model	M0061	Mechanistic Investigation;Phenotype and Symptom Comparison;Behavior Studies;Gene Function Study	School of Biological Sciences at The University of Auckland	https://www.auckland.ac.nz/en/science/about-the-faculty/school-of-biological-sciences.html	sheep	https://www.ncbi.nlm.nih.gov/Taxonomy/Browser/wwwtax.cgi?id=9940	/	Neurological Disease Animal Model	Neurodegenerative Diseases
33	Huntington's Disease	Cre Transgenic Zebrafish Huntington's Disease Model	M0062	Mechanistic Investigation;Phenotype and Symptom Comparison;Behavior Studies;Gene Function Study	UCLA	https://www.mcdb.ucla.edu/	zebrafish	https://www.ncbi.nlm.nih.gov/Taxonomy/Browser/wwwtax.cgi?id=7955	/	Neurological Disease Animal Model	Neurodegenerative Diseases
34	Huntington's Disease	Libechov Transgenic Minipig Huntington's Disease Model	M0065	Mechanistic Investigation;Phenotype and Symptom Comparison;Behavior Studies;Gene Function Study	University of Oslo (Norway)	https://www.med.uio.no/klinmed/english/about/organization/divisions/laboratory-medicine/medical-biochemistry/	pig	https://www.ncbi.nlm.nih.gov/Taxonomy/Browser/wwwtax.cgi?id=9823	MiniPig	Neurological Disease Animal Model	Neurodegenerative Diseases
35	Parkinson's Disease	MPTP Induced Cynomolgus Monkey Parkinson's Disease Model	M0067	Phenotype and Symptom Comparison;Behavior Studies;Pathological Study	The First Affiliated Hospital of Guangxi Medical University	http://www.gxmuyfy.cn/en_yfy/index.html	monkey	https://www.ncbi.nlm.nih.gov/Taxonomy/Browser/wwwtax.cgi?id=9544	Cynomolgus Macaque	Neurological Disease Animal Model	Neurodegenerative Diseases
36	Parkinson's Disease	MPTP Induced Cat Parkinson's Disease Model	M0070	Phenotype and Symptom Comparison;Behavior Studies;Pathological Study	Lyon Neuroscience Research Center	https://www.crnl.fr/	cat	https://www.ncbi.nlm.nih.gov/Taxonomy/Browser/wwwtax.cgi?id=9685	/	Neurological Disease Animal Model	Neurodegenerative Diseases
37	Parkinson's Disease	Pink1 Knockout Rat Parkinson's Disease Model	M0071A	Mechanistic Investigation;Phenotype and Symptom Comparison;Behavior Studies;Gene Function Study	Michael J. Fox Foundation for Parkinson's Research	https://www.michaeljfox.org/	rat	https://www.ncbi.nlm.nih.gov/Taxonomy/Browser/wwwtax.cgi?id=10116	Long-Evans Rat	Neurological Disease Animal Model	Neurodegenerative Diseases
38	Parkinson's Disease	MPTP Induced Rhesus Monkey Parkinson's Disease Model	M0072	Drug Evaluation Research;Phenotype and Symptom Comparison;Behavior Studies;Pathological Study	The Third Xiangya Hospital of Central South University	https://www.xiangya.com.cn/english/	monkey	https://www.ncbi.nlm.nih.gov/Taxonomy/Browser/wwwtax.cgi?id=9544	Rhesus macaque	Neurological Disease Animal Model	Neurodegenerative Diseases
39	Parkinson's Disease	Grape skin extract Treated PINK1 Mutant Fly Parkinson's Disease Experiment	M0074	Phenotype and Symptom Comparison;Behavior Studies;Gene Function Study;Drug Efficacy Evaluation	Stanford University School of Medicine	https://med.stanford.edu/cancerbiology/ParticipatingFaculty.html	Fly	https://www.ncbi.nlm.nih.gov/Taxonomy/Browser/wwwtax.cgi?id=7227	PINK1 mutant Fly	Animal Model Evaluation Experiment	Neurodegenerative Diseases
40	Alzheimer's Disease	APP/PS1 Transgenic Mouse Alzheimer's Disease Model	M0094	Mechanistic Investigation;Phenotype and Symptom Comparison;Behavior Studies;Gene Function Study	Cornell University	https://www.cornell.edu/	mouse	https://www.ncbi.nlm.nih.gov/Taxonomy/Browser/wwwtax.cgi?id=10090	APP/PS1 Mouse	Neurological Disease Animal Model	Neurodegenerative Diseases
41	Alzheimer's Disease	APP and Tua Transgenic 3xTg Mouse Alzheimer's Disease Model	M0902A	Mechanistic Investigation;Phenotype and Symptom Comparison;Behavior Studies;Gene Function Study	Tongji Medical College	http://www.tjmu.edu.cn/info/1051/10178.htm	mouse	https://www.ncbi.nlm.nih.gov/Taxonomy/Browser/wwwtax.cgi?id=10090	129/Sv × C57BL/6 mice	Neurological Disease Animal Model	Neurodegenerative Diseases
42	Alzheimer's Disease	STZ Induced icv-STZ Mouse Alzheimer's Disease Model	M0902B	Phenotype and Symptom Comparison;Pathological Study	Tongji Medical College	http://www.tjmu.edu.cn/info/1051/10178.htm	mouse	https://www.ncbi.nlm.nih.gov/Taxonomy/Browser/wwwtax.cgi?id=10090	129/Sv × C57BL/6 mice	Neurological Disease Animal Model	Neurodegenerative Diseases
43	Alzheimer's Disease	APP Transgenic AppNL-G-F Mouse Alzheimer's Disease Model	M0903	Mechanistic Investigation;Phenotype and Symptom Comparison;Behavior Studies;Gene Function Study	The University of Tokyo	https://www.u-tokyo.ac.jp/ja/index.html	mouse	https://www.ncbi.nlm.nih.gov/Taxonomy/Browser/wwwtax.cgi?id=10090	C57BL/6 Mouse	Neurological Disease Animal Model	Neurodegenerative Diseases
44	Alzheimer's Disease	APP Transgenic 5xF Mouse Alzheimer's Disease Model	M0905	Mechanistic Investigation;Phenotype and Symptom Comparison;Behavior Studies;Gene Function Study	University of California San Francisco	https://www.ucsf.edu/	mouse	https://www.ncbi.nlm.nih.gov/Taxonomy/Browser/wwwtax.cgi?id=10090	C57BL/6 Mouse	Neurological Disease Animal Model	Neurodegenerative Diseases
45	Alzheimer's Disease	hAPP/GFAP Transgenic Mouse Alzheimer's Disease Model	M0906	Mechanistic Investigation;Phenotype and Symptom Comparison;Behavior Studies;Gene Function Study	Zhejiang University School of Medicine	http://www.cmm.zju.edu.cn/	mouse	https://www.ncbi.nlm.nih.gov/Taxonomy/Browser/wwwtax.cgi?id=10090	C57BL/6 Mouse	Neurological Disease Animal Model	Neurodegenerative Diseases
46	Alzheimer's Disease	Sgo1-/+ Transgenic Mouse Alzheimer's Disease Model	M0907A	Mechanistic Investigation;Phenotype and Symptom Comparison;Behavior Studies;Gene Function Study	University of Oklahoma Health Sciences Center	https://www.ouhsc.edu/	mouse	https://www.ncbi.nlm.nih.gov/Taxonomy/Browser/wwwtax.cgi?id=10090	C57BL/6 Mouse	Neurological Disease Animal Model	Neurodegenerative Diseases
47	Alzheimer's Disease	BubR1-/+ Transgenic Mouse Alzheimer's Disease Model	M0907B	Mechanistic Investigation;Phenotype and Symptom Comparison;Behavior Studies	University of Oklahoma Health Sciences Center	https://www.ouhsc.edu/	mouse	https://www.ncbi.nlm.nih.gov/Taxonomy/Browser/wwwtax.cgi?id=10090	C57BL/6 Mouse	Neurological Disease Animal Model	Neurodegenerative Diseases
48	Alzheimer's Disease	Spontaneously Aging Induced African Green Monkey Alzheimer's Disease Model	M0908	Phenotype and Symptom Comparison;Behavior Studies	University of Washington	https://www.washington.edu/	monkey	https://www.ncbi.nlm.nih.gov/Taxonomy/Browser/wwwtax.cgi?id=9544	African green Monkey	Neurological Disease Animal Model	Neurodegenerative Diseases
49	Alzheimer's Disease	3xTg Transgenic Mouse Alzheimer's Disease Model	M0909	Phenotype and Symptom Comparison;Behavior Studies	Florida State University	https://www.fsu.edu/	mouse	https://www.ncbi.nlm.nih.gov/Taxonomy/Browser/wwwtax.cgi?id=10090	3xTg Mouse	Neurological Disease Animal Model	Neurodegenerative Diseases
50	Alzheimer's Disease	5xFAD Transgenic Mouse Alzheimer's Disease Model	M0910	Mechanistic Investigation;Phenotype and Symptom Comparison;Behavior Studies;Gene Function Study	Lund University	https://www.lu.se/	mouse	https://www.ncbi.nlm.nih.gov/Taxonomy/Browser/wwwtax.cgi?id=10090	C57BL/6 × SJL Mouse	Neurological Disease Animal Model	Neurodegenerative Diseases
51	Alzheimer's Disease	Aβ4-42 Tg4-42 Transgenic Mouse Alzheimer's Disease Model	M0911	Mechanistic Investigation;Phenotype and Symptom Comparison;Behavior Studies;Gene Function Study	University of Groningen	https://www.umg.eu/en/	mouse	https://www.ncbi.nlm.nih.gov/Taxonomy/Browser/wwwtax.cgi?id=10090	C57BL/6 Mouse	Neurological Disease Animal Model	Neurodegenerative Diseases
52	Alzheimer's Disease	5xFAD/C6-KO Transgenic Mouse Alzheimer's Disease Model	M0912A	Mechanistic Investigation;Phenotype and Symptom Comparison;Behavior Studies;Gene Function Study	Tel Aviv University	https://www.tau.ac.il/	mouse	https://www.ncbi.nlm.nih.gov/Taxonomy/Browser/wwwtax.cgi?id=10090	C57BL/6 Mouse	Neurological Disease Animal Model	Neurodegenerative Diseases
53	Alzheimer's Disease	Caspase-6 Ko Transgenic Mouse Alzheimer's Disease Model	M0912B	Mechanistic Investigation;Phenotype and Symptom Comparison;Behavior Studies;Gene Function Study	Tel Aviv University	https://www.tau.ac.il/	mouse	https://www.ncbi.nlm.nih.gov/Taxonomy/Browser/wwwtax.cgi?id=10090	C57BL/6 Mouse	Neurological Disease Animal Model	Neurodegenerative Diseases
54	Alzheimer's Disease	SAMP8 Mouse Musical Electroacupuncture Treated Mouse Alzheimer's Disease Experiment	M0915	Phenotype and Symptom Comparison;Behavior Studies;Gene Function Study	Beijing University of Chinese Medicine	http://www.bucm.edu.cn/	mouse	https://www.ncbi.nlm.nih.gov/Taxonomy/Browser/wwwtax.cgi?id=10090	SAMP8 Mouse	Other Animal Model Experiment	Neurodegenerative Diseases
55	Alzheimer's Disease	3xTg Transgenic Mouse Alzheimer's Disease Model	M0916	Mechanistic Investigation;Phenotype and Symptom Comparison;Behavior Studies;Gene Function Study	St Boniface Hospital Albrechtsen Research Centre	http://www.sbrc.ca/	mouse	https://www.ncbi.nlm.nih.gov/Taxonomy/Browser/wwwtax.cgi?id=10090	3xTg Mouse	Neurological Disease Animal Model	Neurodegenerative Diseases
56	Parkinson's Disease	Cav1.2 Knockdown Transgenic Mouse Parkinson's Disease Model	M0917	Mechanistic Investigation;Phenotype and Symptom Comparison;Behavior Studies;Gene Function Study	Tokyo Medical and Dental University	https://www.tmd.ac.jp/	mouse	https://www.ncbi.nlm.nih.gov/Taxonomy/Browser/wwwtax.cgi?id=10090	C57BL/6 Mouse	Neurological Disease Animal Model	Neurodegenerative Diseases
57	Parkinson's Disease	dUCH Knockdown GMR>dUCH-IR Fly Parkinson's Disease Model	M0922A	Phenotype and Symptom Comparison;Behavior Studies;Gene Function Study	Vietnam National University	https://vnuhcm.edu.vn	Fly	https://www.ncbi.nlm.nih.gov/Taxonomy/Browser/wwwtax.cgi?id=7227	GMR>dUCH-IR Fly	Neurological Disease Animal Model	Neurodegenerative Diseases
58	Parkinson's Disease	dUCH Transgenic UAS-dUCH-IR Fly Parkinson's Disease Model	M0922B	Drug Screening;Phenotype and Symptom Comparison;Behavior Studies;Gene Function Study	Vietnam National University	https://vnuhcm.edu.vn	Fly	https://www.ncbi.nlm.nih.gov/Taxonomy/Browser/wwwtax.cgi?id=7227	UAS-dUCH-IR Fly	Neurological Disease Animal Model	Neurodegenerative Diseases
59	Parkinson's Disease	6-OHDA Induced Sprague Dawley Rat Parkinson's Disease Model	M0923	Drug Evaluation Research;Phenotype and Symptom Comparison;Behavior Studies;Pathological Study	School of Pharmacy. UCL	https://www.ucl.ac.uk/pharmacy/	rat	https://www.ncbi.nlm.nih.gov/Taxonomy/Browser/wwwtax.cgi?id=10116	Sprague Dawley Rat	Neurological Disease Animal Model	Neurodegenerative Diseases
60	Parkinson's Disease	MPTP Induced C57BL/6 Mouse Parkinson’s Disease Model	M0928	Drug Evaluation Research;Phenotype and Symptom Comparison;Behavior Studies;Pathological Study	Novo Nordisk A/S	https://www.novonordisk.com/science-and-technology/research-and-technology-centres.html	mouse	https://www.ncbi.nlm.nih.gov/Taxonomy/Browser/wwwtax.cgi?id=10090	C57BL/6 Mouse	Neurological Disease Animal Model	Neurodegenerative Diseases
61	Parkinson's Disease	MPTP Induced PD Mouse Parkinson's Disease Model	M0929	Drug Evaluation Research;Phenotype and Symptom Comparison;Behavior Studies;Pathological Study	Polish Academy of Sciences	http://en.nencki.gov.pl/	mouse	https://www.ncbi.nlm.nih.gov/Taxonomy/Browser/wwwtax.cgi?id=10090	C57BL/6 Mouse	Neurological Disease Animal Model	Neurodegenerative Diseases
62	Parkinson's Disease	MPTP Induced ASIC1a-/- Mouse Parkinson's Disease Model	M0930A	Drug Evaluation Research;Phenotype and Symptom Comparison;Behavior Studies;Pathological Study	RWTH Aachen University	https://www.rwth-aachen.de/	mouse	https://www.ncbi.nlm.nih.gov/Taxonomy/Browser/wwwtax.cgi?id=10090	ASIC1a-/- Mouse	Neurological Disease Animal Model	Neurodegenerative Diseases
63	Parkinson's Disease	MPTP Induced ASIC1a+/+ Mouse Parkinson's Disease Model	M0930B	Drug Evaluation Research;Phenotype and Symptom Comparison;Behavior Studies;Pathological Study	RWTH Aachen University	https://www.rwth-aachen.de/	mouse	https://www.ncbi.nlm.nih.gov/Taxonomy/Browser/wwwtax.cgi?id=10090	ASIC1a+/+ Mouse	Neurological Disease Animal Model	Neurodegenerative Diseases
64	Huntington's Disease	3-nitropropionic Acid Induced Sprague Dawley Rat Huntington's Disease Model	M0931	Drug Evaluation Research;Phenotype and Symptom Comparison;Behavior Studies;Pathological Study	Shahid Beheshti University of Medical Sciences	https://en.sbmu.ac.ir	rat	https://www.ncbi.nlm.nih.gov/Taxonomy/Browser/wwwtax.cgi?id=10116	Sprague Dawley Rat	Neurological Disease Animal Model	Neurodegenerative Diseases
65	Alzheimer's Disease	3xTg Transgenic Mouse Alzheimer's Disease Model	M0933A	Mechanistic Investigation;Phenotype and Symptom Comparison;Behavior Studies;Gene Function Study	National Taiwan Normal University	https://en.ntnu.edu.tw	mouse	https://www.ncbi.nlm.nih.gov/Taxonomy/Browser/wwwtax.cgi?id=10090	3xTg Mouse	Neurological Disease Animal Model	Neurodegenerative Diseases
66	Huntington's Disease	R6/2-HD Tansgenic Mouse Huntington's Disease Model	M0933B	Mechanistic Investigation;Phenotype and Symptom Comparison;Behavior Studies;Gene Function Study	National Taiwan Normal University	https://en.ntnu.edu.tw	mouse	https://www.ncbi.nlm.nih.gov/Taxonomy/Browser/wwwtax.cgi?id=10090	R6/2 Mouse	Neurological Disease Animal Model	Neurodegenerative Diseases
67	Huntington's Disease	Transgenic R6/1 Mouse Huntington's Disease Model	M0934	Mechanistic Investigation;Phenotype and Symptom Comparison;Behavior Studies;Gene Function Study	Universitat de Lleida	http://www.udl.es/ca/	mouse	https://www.ncbi.nlm.nih.gov/Taxonomy/Browser/wwwtax.cgi?id=10090	R6/1 Mouse	Neurological Disease Animal Model	Neurodegenerative Diseases
68	Parkinson's Disease	α-syn Induced Sprague Dawly Rat Parkinson's Disease Model	M0935	Phenotype and Symptom Comparison;Behavior Studies;Pathological Study	Swiss Federal Institute of Technology Lausanne	https://www.epfl.ch/en/	rat	https://www.ncbi.nlm.nih.gov/Taxonomy/Browser/wwwtax.cgi?id=10116	Sprague Dawley Rat	Neurological Disease Animal Model	Neurodegenerative Diseases
69	Parkinson's Disease	BAC-α-Syn-GFP Transgenic Mouse Parkinson's Disease Model	M0936	Mechanistic Investigation;Phenotype and Symptom Comparison;Behavior Studies;Gene Function Study	Northeastern University	https://www.northeastern.edu/	mouse	https://www.ncbi.nlm.nih.gov/Taxonomy/Browser/wwwtax.cgi?id=10090	C57BL/6 Mouse	Neurological Disease Animal Model	Neurodegenerative Diseases
70	Parkinson's Disease	MPTP Induced Marmoset Parkinson's Disease Model	M0937	Phenotype and Symptom Comparison;Behavior Studies;Pathological Study	University of Pittsburgh	https://www.pitt.edu/	monkey	https://www.ncbi.nlm.nih.gov/Taxonomy/Browser/wwwtax.cgi?id=9544	Marmoset	Neurological Disease Animal Model	Neurodegenerative Diseases
71	Parkinson's Disease	PINK1 Knockout Rat Parkinson's Disease Model	M0938	Mechanistic Investigation;Phenotype and Symptom Comparison;Behavior Studies;Gene Function Study;Pathological Study	University of Nebraska Medical Center	https://www.unmc.edu/	rat	https://www.ncbi.nlm.nih.gov/Taxonomy/Browser/wwwtax.cgi?id=10116	Long-Evans Rat	Neurological Disease Animal Model	Neurodegenerative Diseases
72	Parkinson's Disease	PINK1 KO Transgenic Mouse Parkinson's Disease Model	M0939A	Mechanistic Investigation;Phenotype and Symptom Comparison;Behavior Studies;Gene Function Study	Cell Death Regulation Laboratory	https://www.mrc-tox.cam.ac.uk/staff/l-miguel-martins	mouse	https://www.ncbi.nlm.nih.gov/Taxonomy/Browser/wwwtax.cgi?id=10090	C57BL/6 Mouse	Neurological Disease Animal Model	Neurodegenerative Diseases
73	Parkinson's Disease	4-hydroxy-tamoxifen Induced Th-Cre Mouse Parkinson's Disease Model	M0939B	Drug Evaluation Research;Phenotype and Symptom Comparison;Behavior Studies;Pathological Study	Cell Death Regulation Laboratory	https://www.mrc-tox.cam.ac.uk/staff/l-miguel-martins	mouse	https://www.ncbi.nlm.nih.gov/Taxonomy/Browser/wwwtax.cgi?id=10090	C57BL/6 Mouse	Neurological Disease Animal Model	Neurodegenerative Diseases
74	Parkinson's Disease	6-OHDA Induced Long-Evans Hooded Rat Parkinson's Disease Model	M0940	Drug Evaluation Research;Phenotype and Symptom Comparison;Behavior Studies;Pathological Study	University of Calgary	https://www.ucalgary.ca/	rat	https://www.ncbi.nlm.nih.gov/Taxonomy/Browser/wwwtax.cgi?id=10116	Long-Evans Rat	Neurological Disease Animal Model	Neurodegenerative Diseases
75	Huntington's Disease	BACHD-ΔN17 Transgenic Bac Mouse Huntington's Disease Model	M0944	Mechanistic Investigation;Phenotype and Symptom Comparison;Behavior Studies;Gene Function Study	California State University, Los Angeles (CSULA)	https://www.ucla.edu	mouse	https://www.ncbi.nlm.nih.gov/Taxonomy/Browser/wwwtax.cgi?id=10090	BAC Mouse	Neurological Disease Animal Model	Neurodegenerative Diseases
76	Huntington's Disease	Htt Knock-in Transgenic Domiestic Pig Huntington's Disease Model	M0945	Mechanistic Investigation;Phenotype and Symptom Comparison;Behavior Studies;Gene Function Study;Pathological Study	Jinan University	https://english.jnu.edu.cn	pig	https://www.ncbi.nlm.nih.gov/Taxonomy/Browser/wwwtax.cgi?id=9823	Domestic Pig	Neurological Disease Animal Model	Neurodegenerative Diseases
77	Parkinson's Disease	6-OHDA Induced Wistar-Han Rat Parkinson's Disease Model	M0946	Drug Evaluation Research;Phenotype and Symptom Comparison;Behavior Studies;Pathological Study	University of Minho	https://www.uminho.pt/PT	rat	https://www.ncbi.nlm.nih.gov/Taxonomy/Browser/wwwtax.cgi?id=10116	Wistar-Han Rat	Neurological Disease Animal Model	Neurodegenerative Diseases
78	Parkinson's Disease	α-synuclein Transgenic Mouse Parkinson's Disease Model	M0947	Mechanistic Investigation;Phenotype and Symptom Comparison;Behavior Studies;Gene Function Study	UT Health San Antonio	https://www.uthscsa.edu/?utm_source=uthealthsaorg&utm_medium=pageredirect&utm_campaign=uthealthsa	mouse	https://www.ncbi.nlm.nih.gov/Taxonomy/Browser/wwwtax.cgi?id=10090	C57BL/6 Mouse	Neurological Disease Animal Model	Neurodegenerative Diseases
79	Parkinson's Disease	Human α-synuclein Transgenic Mouse Parkinson's Disease Model	M0950	Mechanistic Investigation;Phenotype and Symptom Comparison;Behavior Studies;Gene Function Study	Ruijin Hospital, Shanghai Jiao Tong University School of Medicine	http://www.rjh.com.cn/2018RJPortal/main/rjsy/index.shtml	mouse	https://www.ncbi.nlm.nih.gov/Taxonomy/Browser/wwwtax.cgi?id=10090	human α-synuclein Mouse	Neurological Disease Animal Model	Neurodegenerative Diseases
80	Parkinson's Disease	PINK1+/– Transgenic Rat Parkinson's Disease Model	M0951A	Mechanistic Investigation;Phenotype and Symptom Comparison;Behavior Studies;Gene Function Study	University of Wisconsin-Madison	https://www.wisc.edu/	rat	https://www.ncbi.nlm.nih.gov/Taxonomy/Browser/wwwtax.cgi?id=10116	Long-Evans Rat	Neurological Disease Animal Model	Neurodegenerative Diseases
81	Parkinson's Disease	PINK–/– Transgenic Rat Parkinson's Disease Model	M0951B	Mechanistic Investigation;Phenotype and Symptom Comparison;Behavior Studies;Gene Function Study	University of Wisconsin-Madison	https://www.wisc.edu/	rat	https://www.ncbi.nlm.nih.gov/Taxonomy/Browser/wwwtax.cgi?id=10116	Long-Evans Rat	Neurological Disease Animal Model	Neurodegenerative Diseases
82	Huntington's Disease	R6/2 Trangenic Il6 Knockout Mouse Huntingdon's Disease Model	M0955	Mechanistic Investigation;Phenotype and Symptom Comparison;Behavior Studies;Gene Function Study	MIT	https://www.mit.edu	mouse	https://www.ncbi.nlm.nih.gov/Taxonomy/Browser/wwwtax.cgi?id=10090	R6/2 Mouse	Neurological Disease Animal Model	Neurodegenerative Diseases
83	Huntington's Disease	BACHDΔN17 Transgenic Mouse Huntington's Disease Model	M0956	Mechanistic Investigation;Phenotype and Symptom Comparison;Behavior Studies;Gene Function Study	Boston University School of Medicine	https://www.bumc.bu.edu/busm/	mouse	https://www.ncbi.nlm.nih.gov/Taxonomy/Browser/wwwtax.cgi?id=10090	CD-1 Mouse	Neurological Disease Animal Model	Neurodegenerative Diseases
84	Parkinson's Disease	Neurotoxin 6-hydroxydopamine Induced Rat Parkinson's Disease Model	M0959	Drug Evaluation Research;Phenotype and Symptom Comparison;Behavior Studies;Pathological Study	Cardiff University	https://www.cardiff.ac.uk/	rat	https://www.ncbi.nlm.nih.gov/Taxonomy/Browser/wwwtax.cgi?id=10116	Lister-hooded Rat	Neurological Disease Animal Model	Neurodegenerative Diseases
85	Huntington's Disease	Q175 Transgenic Mouse Huntington's Disease Model	M0960	Mechanistic Investigation;Phenotype and Symptom Comparison;Behavior Studies;Gene Function Study	University of California Los Angeles	https://www.ucla.edu	mouse	https://www.ncbi.nlm.nih.gov/Taxonomy/Browser/wwwtax.cgi?id=10090	Q175 Mouse	Neurological Disease Animal Model	Neurodegenerative Diseases
86	Parkinson's Disease	6-OHDA Induced Hannover-Wistar Rat Parkinson's Disease Model	M0962	Drug Evaluation Research;Phenotype and Symptom Comparison;Behavior Studies;Pathological Study	University of São Paulo	https://www5.usp.br	rat	https://www.ncbi.nlm.nih.gov/Taxonomy/Browser/wwwtax.cgi?id=10116	Hannover-Wistar Rat	Neurological Disease Animal Model	Neurodegenerative Diseases
87	Parkinson's Disease	Human α-synuclein Transgenic Mouse Parkinson's Disease Model	M0963	Mechanistic Investigation;Phenotype and Symptom Comparison;Behavior Studies;Gene Function Study	The David Geffen School of Medicine at UCLA	https://medschool.ucla.edu/	mouse	https://www.ncbi.nlm.nih.gov/Taxonomy/Browser/wwwtax.cgi?id=10090	human α-synuclein Mouse	Neurological Disease Animal Model	Neurodegenerative Diseases
88	Parkinson's Disease	MPTP Induced DMT1 Mouse Parkinson's Disease Model	M0965A	Phenotype and Symptom Comparison;Behavior Studies;Pathological Study	Institut National de la Sante′ et de la Recherche Me′dicale	https://www.inserm.fr/	mouse	https://www.ncbi.nlm.nih.gov/Taxonomy/Browser/wwwtax.cgi?id=10090	DMT1 Mouse	Neurological Disease Animal Model	Neurodegenerative Diseases
89	Parkinson's Disease	6-OHDA Induced Fischer 344 Rat Parkinson's Disease Model	M0965B	Drug Evaluation Research;Phenotype and Symptom Comparison;Behavior Studies;Pathological Study	Institut National de la Sante′ et de la Recherche Me′dicale	https://www.inserm.fr/	rat	https://www.ncbi.nlm.nih.gov/Taxonomy/Browser/wwwtax.cgi?id=10116	Fischer 344 Rat	Neurological Disease Animal Model	Neurodegenerative Diseases
90	Parkinson's Disease	6-OHDA Induced Wistar-Han Rat Parkinson's Disease Model	M0967	Drug Evaluation Research;Phenotype and Symptom Comparison;Behavior Studies;Pathological Study	University of Minho	https://www.uminho.pt/PT	rat	https://www.ncbi.nlm.nih.gov/Taxonomy/Browser/wwwtax.cgi?id=10116	Wistar-Han Rat	Neurological Disease Animal Model	Neurodegenerative Diseases
91	Parkinson's Disease	MPTP Induced C57BL/6 Mouse Parkinson's Disease Model	M0968	Drug Evaluation Research;Phenotype and Symptom Comparison;Behavior Studies;Pathological Study	University of Houston	https://uh.edu/	mouse	https://www.ncbi.nlm.nih.gov/Taxonomy/Browser/wwwtax.cgi?id=10090	C57BL/6 Mouse	Neurological Disease Animal Model	Neurodegenerative Diseases
92	Huntington's Disease	R6/2 Transgenic Mouse Huntington's Disease Model	M0970	Mechanistic Investigation;Phenotype and Symptom Comparison;Behavior Studies;Gene Function Study	Lund University	https://www.lunduniversity.lu.se	mouse	https://www.ncbi.nlm.nih.gov/Taxonomy/Browser/wwwtax.cgi?id=10090	R6/2 Mouse	Neurological Disease Animal Model	Neurodegenerative Diseases
93	Parkinson's Disease	α-Syn Transgenic C57BL/6 × DBA/2 Mouse Parkinson's Disease Model	M0971	Mechanistic Investigation;Phenotype and Symptom Comparison;Behavior Studies;Gene Function Study	University of Wisconsin-Madison	https://www.wisc.edu/	mouse	https://www.ncbi.nlm.nih.gov/Taxonomy/Browser/wwwtax.cgi?id=10090	C57BL/6 × DBA/2 Tg Mouse	Neurological Disease Animal Model	Neurodegenerative Diseases
94	Parkinson's Disease	rAd-G2019S-LRRK2 Transgenic Rat Parkinson's Disease Model	M0972A	Mechanistic Investigation;Phenotype and Symptom Comparison;Behavior Studies;Gene Function Study	E′cole Polytechnique Fe′de′rale de Lausanne	https://www.epfl.ch/en/	rat	https://www.ncbi.nlm.nih.gov/Taxonomy/Browser/wwwtax.cgi?id=10116	rAd-G2019S-LRRK2 Rat	Neurological Disease Animal Model	Neurodegenerative Diseases
95	Parkinson's Disease	rAd-GFP Transgenic Rat Parkinson's Disease Model	M0972B	Mechanistic Investigation;Phenotype and Symptom Comparison;Behavior Studies;Gene Function Study;Pathological Study	E′cole Polytechnique Fe′de′rale de Lausanne	https://www.epfl.ch/en/	rat	https://www.ncbi.nlm.nih.gov/Taxonomy/Browser/wwwtax.cgi?id=10116	rAd-GFP Rat	Neurological Disease Animal Model	Neurodegenerative Diseases
96	Parkinson's Disease	6-OHDA Induced Brown Norway Rat Parkinson's Disease Model	M0975	Drug Evaluation Research;Phenotype and Symptom Comparison;Behavior Studies;Pathological Study	University Medical Center Hamburg-Eppendorf	https://www.uke.de/index.html	rat	https://www.ncbi.nlm.nih.gov/Taxonomy/Browser/wwwtax.cgi?id=10116	Brown Norway Rat	Neurological Disease Animal Model	Neurodegenerative Diseases
97	Huntington's Disease	BACHD Tg5 Transgenic Rat Huntington's Disease Model	M0976A	Mechanistic Investigation;Phenotype and Symptom Comparison;Behavior Studies;Gene Function Study;Pathological Study	University of Tuebingen	https://uni-tuebingen.de/en/	rat	https://www.ncbi.nlm.nih.gov/Taxonomy/Browser/wwwtax.cgi?id=10116	BACHD Rat	Neurological Disease Animal Model	Neurodegenerative Diseases
98	Huntington's Disease	BACHD Tg9 Transgenic Rat Huntington's Disease Model	M0976B	Mechanistic Investigation;Phenotype and Symptom Comparison;Behavior Studies;Gene Function Study;Pathological Study	University of Tuebingen	https://uni-tuebingen.de/en/	rat	https://www.ncbi.nlm.nih.gov/Taxonomy/Browser/wwwtax.cgi?id=10116	BACHD Rat	Neurological Disease Animal Model	Neurodegenerative Diseases
99	Huntington's Disease	Homozygous tgHD Rat Huntington's Disease Model	M0978A	Mechanistic Investigation;Phenotype and Symptom Comparison;Behavior Studies;Gene Function Study	Maastricht University	https://www.maastrichtuniversity.nl	rat	https://www.ncbi.nlm.nih.gov/Taxonomy/Browser/wwwtax.cgi?id=10116	C57BL/6 Mouse	Neurological Disease Animal Model	Neurodegenerative Diseases
100	Huntington's Disease	Heterozygous tgHD Rat Huntington's Disease Model	M0978B	Mechanistic Investigation;Phenotype and Symptom Comparison;Behavior Studies;Gene Function Study	Maastricht University	https://www.maastrichtuniversity.nl	rat	https://www.ncbi.nlm.nih.gov/Taxonomy/Browser/wwwtax.cgi?id=10116	C57BL/6 Mouse	Neurological Disease Animal Model	Neurodegenerative Diseases
101	Huntington's Disease	Homozygous tgHD Rat Huntington's Disease Model	M0979A	Mechanistic Investigation;Phenotype and Symptom Comparison;Behavior Studies;Gene Function Study	University Hospital Freiburg	https://www.uniklinik-freiburg.de/en/uniklinikum.html	rat	https://www.ncbi.nlm.nih.gov/Taxonomy/Browser/wwwtax.cgi?id=10116	C57BL/6 Mouse	Neurological Disease Animal Model	Neurodegenerative Diseases
102	Huntington's Disease	Heterozygous tgHD Rat Huntington's Disease Model	M0979B	Mechanistic Investigation;Phenotype and Symptom Comparison;Behavior Studies;Gene Function Study	University Hospital Freiburg	https://www.uniklinik-freiburg.de/en/uniklinikum.html	rat	https://www.ncbi.nlm.nih.gov/Taxonomy/Browser/wwwtax.cgi?id=10116	C57BL/6 Mouse	Neurological Disease Animal Model	Neurodegenerative Diseases
103	Alzheimer's Disease	APPSwe/tauP30IL Knock-in Transgenic Mouse Alzheimer's Disease Model	M0980A	Mechanistic Investigation;Phenotype and Symptom Comparison;Behavior Studies;Gene Function Study	Belgian Nuclear Research Centre	https://www.sckcen.be/en	mouse	https://www.ncbi.nlm.nih.gov/Taxonomy/Browser/wwwtax.cgi?id=10090	C57BL/6 × 129/SvJ Mouse	Neurological Disease Animal Model	Neurodegenerative Diseases
104	Alzheimer's Disease	Ischemic Brain Injury Induced Wistar Rat Alzheimer's Disease Model	M0983	Phenotype and Symptom Comparison;Behavior Studies;Pathological Study	University of Belgrade	https://www.bg.ac.rs/	rat	https://www.ncbi.nlm.nih.gov/Taxonomy/Browser/wwwtax.cgi?id=10116	Wistar Rat	Neurological Disease Animal Model	Neurodegenerative Diseases
105	Alzheimer's Disease	5xFAD Transgenic Mouse Alzheimer's Disease Model	M0984	Mechanistic Investigation;Phenotype and Symptom Comparison;Behavior Studies;Gene Function Study	The University of Texas at Dallas	https://www.utdallas.edu/	mouse	https://www.ncbi.nlm.nih.gov/Taxonomy/Browser/wwwtax.cgi?id=10090	5xFAD Mouse	Neurological Disease Animal Model	Neurodegenerative Diseases
106	Alzheimer's Disease	3xTg Transgenic Mouse Alzheimer's Disease Model	M0985	Mechanistic Investigation;Phenotype and Symptom Comparison;Behavior Studies;Gene Function Study	University of Pavia	https://web.unipv.it/	mouse	https://www.ncbi.nlm.nih.gov/Taxonomy/Browser/wwwtax.cgi?id=10090	3xTg Mouse	Neurological Disease Animal Model	Neurodegenerative Diseases
107	Alzheimer's Disease	APP.V717I/Tau.P301L Transgenic Mouse Alzheimer's Disease Model	M0986	Mechanistic Investigation;Phenotype and Symptom Comparison;Behavior Studies;Gene Function Study	KU Leuven	https://www.kuleuven.be/kuleuven/	mouse	https://www.ncbi.nlm.nih.gov/Taxonomy/Browser/wwwtax.cgi?id=10090	APP.V717I x Tau.P301L (biAT) Mouse	Neurological Disease Animal Model	Neurodegenerative Diseases
108	Alzheimer's Disease	APP/PS1 Transgenic Mouse Alzheimer's Disease Model	M0987	Mechanistic Investigation;Phenotype and Symptom Comparison;Behavior Studies;Gene Function Study	Jinan University	https://www.jnu.edu.cn/	mouse	https://www.ncbi.nlm.nih.gov/Taxonomy/Browser/wwwtax.cgi?id=10090	APP/PS1 Mouse	Neurological Disease Animal Model	Neurodegenerative Diseases
109	Huntington's Disease	Trasgenic Monkey Huntington's Disease Model	M0988	Mechanistic Investigation;Phenotype and Symptom Comparison;Behavior Studies;Gene Function Study;Pathological Study	Emory University School of Medicine	https://med.emory.edu/	monkey	https://www.ncbi.nlm.nih.gov/Taxonomy/Browser/wwwtax.cgi?id=9544	/	Neurological Disease Animal Model	Neurodegenerative Diseases
110	Alzheimer's Disease	5xFAD Transgenic Mouse Alzheimer's Disease Model	M0989A	Mechanistic Investigation;Phenotype and Symptom Comparison;Behavior Studies;Gene Function Study	Russian Academy of Sciences	http://www.ras.ru/	mouse	https://www.ncbi.nlm.nih.gov/Taxonomy/Browser/wwwtax.cgi?id=10090	5xFAD Mouse	Neurological Disease Animal Model	Neurodegenerative Diseases
111	Alzheimer's Disease	TauP301S Transgenic Mouse Alzheimer's Disease Model	M0989B	Mechanistic Investigation;Phenotype and Symptom Comparison;Behavior Studies;Gene Function Study	Russian Academy of Sciences	http://www.ras.ru/	mouse	https://www.ncbi.nlm.nih.gov/Taxonomy/Browser/wwwtax.cgi?id=10090	TauP301S Tg Mouse	Neurological Disease Animal Model	Neurodegenerative Diseases
112	Alzheimer's Disease	3xTg Transgenic Mouse Alzheimer's Disease Model	M0990	Mechanistic Investigation;Phenotype and Symptom Comparison;Behavior Studies;Gene Function Study	University of California Los Angeles	https://www.ucla.edu/	mouse	https://www.ncbi.nlm.nih.gov/Taxonomy/Browser/wwwtax.cgi?id=10090	3xTg Mouse	Neurological Disease Animal Model	Neurodegenerative Diseases
113	Alzheimer's Disease	APPswe/PS1ΔE9 DTg Transgenic Mouse Alzheimer's Disease Model	M0992	Mechanistic Investigation;Phenotype and Symptom Comparison;Behavior Studies;Gene Function Study	Chongqing Medical University	https://www.cqmu.edu.cn/	mouse	https://www.ncbi.nlm.nih.gov/Taxonomy/Browser/wwwtax.cgi?id=10090	APPswe/PS1ΔE9 DTg Mouse	Neurological Disease Animal Model	Neurodegenerative Diseases
114	Parkinson's Disease	α-syn-E46K Transgenic Rat Parkinson's Disease Model	M0995	Mechanistic Investigation;Phenotype and Symptom Comparison;Behavior Studies;Gene Function Study;Pathological Study	Institute of Neuroanatomy and Cell Biology	https://www.mhh.de/institute-der-mhh/institut-fuer-neuroanatomie-und-zellbiologie	rat	https://www.ncbi.nlm.nih.gov/Taxonomy/Browser/wwwtax.cgi?id=10116	Sprague Dawley Rat	Neurological Disease Animal Model	Neurodegenerative Diseases
115	Huntington's Disease	Elav>http Q93 Transgenic Friut Fly Huntington's Disease Model	M1003	Mechanistic Investigation;Phenotype and Symptom Comparison;Behavior Studies;Gene Function Study	University of Delhi	http://www.du.ac.in	Fly	https://www.ncbi.nlm.nih.gov/Taxonomy/Browser/wwwtax.cgi?id=7227	elav>Httex1p Q93	Neurological Disease Animal Model	Neurodegenerative Diseases
116	Huntington's Disease	Transgenic Hdhq111 Knock-in Mouse Huntington's Disease Model	M1004	Mechanistic Investigation;Phenotype and Symptom Comparison;Behavior Studies;Gene Function Study	Cardiff University School of Biosciences	https://www.cardiff.ac.uk/biosciences	mouse	https://www.ncbi.nlm.nih.gov/Taxonomy/Browser/wwwtax.cgi?id=10090	C57BL/6 Mouse	Neurological Disease Animal Model	Neurodegenerative Diseases
117	Huntington's Disease	mHTT Transgenic HD140Q-KI Mouse Huntington's Disease Model	M1005	Mechanistic Investigation;Phenotype and Symptom Comparison;Behavior Studies;Gene Function Study	Emory University School of Medicine	https://med.emory.edu/	mouse	https://www.ncbi.nlm.nih.gov/Taxonomy/Browser/wwwtax.cgi?id=10090	140Q-KI Mouse	Neurological Disease Animal Model	Neurodegenerative Diseases
118	Huntington's Disease	Exon 1 Knock in Chimeric Tg Mouse Huntington's Disease Model	M1006A	Mechanistic Investigation;Phenotype and Symptom Comparison;Behavior Studies;Gene Function Study	The French Alternative Energies and Atomic Energy Commission	https://www.cea.fr/	mouse	https://www.ncbi.nlm.nih.gov/Taxonomy/Browser/wwwtax.cgi?id=10090	R6/1 Mouse	Neurological Disease Animal Model	Neurodegenerative Diseases
119	Huntington's Disease	Exon 1 knock in Tg Mouse Huntington's Disease Model	M1006B	Mechanistic Investigation;Phenotype and Symptom Comparison;Behavior Studies;Gene Function Study	The French Alternative Energies and Atomic Energy Commission	https://www.cea.fr/	mouse	https://www.ncbi.nlm.nih.gov/Taxonomy/Browser/wwwtax.cgi?id=10090	R6/1 Mouse	Neurological Disease Animal Model	Neurodegenerative Diseases
120	Huntington's Disease	HTT Transgenic Minipig Huntington Disease Model	M1007	Mechanistic Investigation;Phenotype and Symptom Comparison;Behavior Studies;Gene Function Study;Pathological Study	First Faculty of Medicine, Charles University	https://en.lf1.cuni.cz/	pig	https://www.ncbi.nlm.nih.gov/Taxonomy/Browser/wwwtax.cgi?id=9823	MiniPig	Neurological Disease Animal Model	Neurodegenerative Diseases
121	Huntington's Disease	Lack of Zinc Induced R6/1 Mouse Huntington's Disease Model	M1008	Phenotype and Symptom Comparison;Behavior Studies	Melbourne Institute of Mental Health	https://florey.edu.au/science-research/research-teams/melbourne-dementia-research-centre	mouse	https://www.ncbi.nlm.nih.gov/Taxonomy/Browser/wwwtax.cgi?id=10090	R6/1 ×CBB6 (CBA~C57/B6) F1 Mouse	Neurological Disease Animal Model	Neurodegenerative Diseases
122	Huntington's Disease	HTT Transgenic BACHD Rat Huntington's Disease Model	M1009	Mechanistic Investigation;Phenotype and Symptom Comparison;Behavior Studies;Gene Function Study;Pathological Study	University of Tübingen	https://uni-tuebingen.de/en/	rat	https://www.ncbi.nlm.nih.gov/Taxonomy/Browser/wwwtax.cgi?id=10116	BACHD Rat	Neurological Disease Animal Model	Neurodegenerative Diseases
123	Huntington's Disease	N-terminal Transgenic Minipig Huntington's Disease Model	M1010	Mechanistic Investigation;Phenotype and Symptom Comparison;Behavior Studies;Gene Function Study;Pathological Study	University of Oslo (Norway)	https://www.uio.no/	pig	https://www.ncbi.nlm.nih.gov/Taxonomy/Browser/wwwtax.cgi?id=9823	MiniPig	Neurological Disease Animal Model	Neurodegenerative Diseases
124	Huntington's Disease	Transgenic R6/2 B6CBA Mouse Huntington's Disease Model	M1012	Mechanistic Investigation;Phenotype and Symptom Comparison;Behavior Studies;Gene Function Study	Laval University	https://www.ulaval.ca/en	mouse	https://www.ncbi.nlm.nih.gov/Taxonomy/Browser/wwwtax.cgi?id=10090	R6/2 Mouse	Neurological Disease Animal Model	Neurodegenerative Diseases
125	Parkinson's Disease	CTL Induced C57BL/6 Mouse Parkinson's Disease Model	M1013A	Phenotype and Symptom Comparison;Behavior Studies;Pathological Study	Sophia University	https://www.sangji.ac.kr/eng/index.do	mouse	https://www.ncbi.nlm.nih.gov/Taxonomy/Browser/wwwtax.cgi?id=10090	C57BL/6 Mouse	Neurological Disease Animal Model	Neurodegenerative Diseases
126	Parkinson's Disease	MPTP Induced C57BL/6 Mouse Parkinson's Disease Model	M1013B	Phenotype and Symptom Comparison;Behavior Studies;Pathological Study	Sophia University	https://www.sangji.ac.kr/eng/index.do	mouse	https://www.ncbi.nlm.nih.gov/Taxonomy/Browser/wwwtax.cgi?id=10090	C57BL/6 Mouse	Neurological Disease Animal Model	Neurodegenerative Diseases
127	Parkinson's Disease	MPTP-CP Induced C57BL/6 Mouse Parkinson's Disease Model	M1013M	Phenotype and Symptom Comparison;Behavior Studies;Pathological Study	Sophia University	https://www.sangji.ac.kr/eng/index.do	mouse	https://www.ncbi.nlm.nih.gov/Taxonomy/Browser/wwwtax.cgi?id=10090	C57BL/6 Mouse	Neurological Disease Animal Model	Neurodegenerative Diseases
128	Parkinson's Disease	6-OHDA Induced Wistar Rat Parkinson's Disease Model	M1014	Phenotype and Symptom Comparison;Behavior Studies;Pathological Study	University of São Paulo	https://www5.usp.br/	rat	https://www.ncbi.nlm.nih.gov/Taxonomy/Browser/wwwtax.cgi?id=10116	Wistar Rat	Neurological Disease Animal Model	Neurodegenerative Diseases
129	Parkinson's Disease	MPTP Induced C57BL/6 Mouse Parkinson's Disease Model	M1015	Phenotype and Symptom Comparison;Behavior Studies;Pathological Study	Kunsan National University	https://www.kunsan.ac.kr/en/index.kunsan	mouse	https://www.ncbi.nlm.nih.gov/Taxonomy/Browser/wwwtax.cgi?id=10090	C57BL/6 Mouse	Neurological Disease Animal Model	Neurodegenerative Diseases
130	Parkinson's Disease	Cas9 Transgenic dj-1 Zebrafish Parkinson's Disease Model	M1017	Mechanistic Investigation;Phenotype and Symptom Comparison;Behavior Studies;Gene Function Study	Heriot-Watt University	https://www.hw.ac.uk/	zebrafish	https://www.ncbi.nlm.nih.gov/Taxonomy/Browser/wwwtax.cgi?id=7955	dj-1-/- Zebrafish	Neurological Disease Animal Model	Neurodegenerative Diseases
131	Parkinson's Disease	rAAV2/7 Induced Wistar Rat Parkinson's Disease Model	M1018	Phenotype and Symptom Comparison;Behavior Studies;Pathological Study	University of Leuven(Belgium)	https://www.kuleuven.be/kuleuven/	rat	https://www.ncbi.nlm.nih.gov/Taxonomy/Browser/wwwtax.cgi?id=10116	Wistar Rat	Neurological Disease Animal Model	Neurodegenerative Diseases
132	Huntington's Disease	R6/1 Transgenic Mouse Huntington's Disease Model	M1019	Mechanistic Investigation;Phenotype and Symptom Comparison;Behavior Studies;Gene Function Study	University of Girona	https://www.udg.edu/en/	mouse	https://www.ncbi.nlm.nih.gov/Taxonomy/Browser/wwwtax.cgi?id=10090	B6CBA Mouse	Neurological Disease Animal Model	Neurodegenerative Diseases
133	Huntington's Disease	Htt Transgenic Mouse Huntington's Disease Model	M1051	Mechanistic Investigation;Phenotype and Symptom Comparison;Behavior Studies;Gene Function Study	Wright State University	https://www.wright.edu/	mouse	https://www.ncbi.nlm.nih.gov/Taxonomy/Browser/wwwtax.cgi?id=10090	B6CBA Mouse	Neurological Disease Animal Model	Neurodegenerative Diseases
134	Huntington's Disease	N-truncated Human Mutated Transgenic Minipig Huntington's Disease Model	M1052	Mechanistic Investigation;Phenotype and Symptom Comparison;Behavior Studies;Gene Function Study;Pathological Study	Czech National Academy of Sciences (CNA)	https://www.avcr.cz/cs/	pig	https://www.ncbi.nlm.nih.gov/Taxonomy/Browser/wwwtax.cgi?id=9823	MiniPig	Neurological Disease Animal Model	Neurodegenerative Diseases
135	Huntington's Disease	R6/2 Transgenic Mouse Huntington's Disease Model	M1053	Mechanistic Investigation;Phenotype and Symptom Comparison;Behavior Studies;Gene Function Study	University of Copenhagen	https://www.ku.dk/english/	mouse	https://www.ncbi.nlm.nih.gov/Taxonomy/Browser/wwwtax.cgi?id=10090	R6/2 Mouse	Neurological Disease Animal Model	Neurodegenerative Diseases
136	Huntington's Disease	Q175 Transgenic Mouse Huntington's Disease Model	M1054	Mechanistic Investigation;Phenotype and Symptom Comparison;Behavior Studies;Gene Function Study	UCLA	https://www.ucla.edu/	mouse	https://www.ncbi.nlm.nih.gov/Taxonomy/Browser/wwwtax.cgi?id=10090	Q175 Mouse	Neurological Disease Animal Model	Neurodegenerative Diseases
137	Huntington's Disease	FVB/N-Tg (HTT*97Q)IXwy/J (BACHD) Tg Mouse Huntington's Disease Model	M1055	Mechanistic Investigation;Phenotype and Symptom Comparison;Behavior Studies;Gene Function Study	Universidade Federal de Minas Gerais	https://ufmg.br/	mouse	https://www.ncbi.nlm.nih.gov/Taxonomy/Browser/wwwtax.cgi?id=10090	FVB/NJ × FVB/N-Tg Mouse	Neurological Disease Animal Model	Neurodegenerative Diseases
138	Huntington's Disease	BACHD Tg SD Rat Huntington's Disease Model	M1056	Mechanistic Investigation;Phenotype and Symptom Comparison;Behavior Studies;Gene Function Study	University of Tübingen	https://uni-tuebingen.de/en/	rat	https://www.ncbi.nlm.nih.gov/Taxonomy/Browser/wwwtax.cgi?id=10116	BACHD Tg SD Rat	Neurological Disease Animal Model	Neurodegenerative Diseases
139	Parkinson's Disease	MPTP Subacute Treated C57BL/6 Mouse Parkinson's Disease Model	M1636A	Drug Screening;Phenotype and Symptom Comparison;Behavior Studies;Gene Function Study;Drug Efficacy Evaluation;Pathological Study	Peking Union Medical College	https://www.pumc.edu.cn/	mouse	https://www.ncbi.nlm.nih.gov/Taxonomy/Browser/wwwtax.cgi?id=10090	C57BL/6 Mouse	Neurological Disease Animal Model	Neurodegenerative Diseases
140	Parkinson's Disease	Chronic Stress and Rotenone Induced C57BL/6 Mouse Parkinson's Disease Model	M1637A	Mechanistic Investigation;Phenotype and Symptom Comparison;Pathological Study	The University of Chicago	https://www.uchicago.edu/	mouse	https://www.ncbi.nlm.nih.gov/Taxonomy/Browser/wwwtax.cgi?id=10090	C57BL/6 Mouse	Neurological Disease Animal Model	Neurodegenerative Diseases
141	Alzheimer's Disease	rAAV-mDbn1 ShRNA Induced C57BL/6J Mouse Alzheimer's Disease Model	M1648A	Mechanistic Investigation;Phenotype and Symptom Comparison;Pathological Study	Chinese Academy of Medical Sciences	https://www.pumc.edu.cn	mouse	https://www.ncbi.nlm.nih.gov/Taxonomy/Browser/wwwtax.cgi?id=10090	C57BL/6 Mouse	Neurological Disease Animal Model	Neurodegenerative Diseases
142	Alzheimer's Disease	rAAV-mDbn1 ShRNA Induced APP/PS1 Mouse Alzheimer's Disease Model	M1648B	Mechanistic Investigation;Phenotype and Symptom Comparison;Pathological Study	Chinese Academy of Medical Sciences	https://www.pumc.edu.cn	mouse	https://www.ncbi.nlm.nih.gov/Taxonomy/Browser/wwwtax.cgi?id=10090	APP/PS1 Mouse	Neurological Disease Animal Model	Neurodegenerative Diseases
143	Alzheimer's Disease	APP/PS1 Double Transgenic C57BL/6 Mouse Alzheimer's Disease Model	M1653A	Drug Evaluation Research;Phenotype and Symptom Comparison;Behavior Studies;Gene Function Study	Shanghai Jiao Tong University	https://www.sjtu.edu.cn/	mouse	https://www.ncbi.nlm.nih.gov/Taxonomy/Browser/wwwtax.cgi?id=10090	C57BL/6 Mouse	Neurological Disease Animal Model	Neurodegenerative Diseases
144	Alzheimer's Disease	APP/PS1 Transgenic Mouse Alzheimer's Disease Model	M1653B	Drug Evaluation Research;Phenotype and Symptom Comparison;Behavior Studies;Gene Function Study	Shanghai Jiao Tong University	https://www.sjtu.edu.cn/	mouse	https://www.ncbi.nlm.nih.gov/Taxonomy/Browser/wwwtax.cgi?id=10090	APP/PS1 Mouse	Neurological Disease Animal Model	Neurodegenerative Diseases
145	Alzheimer's Disease	5xFAD Hemizygous Produces by Crossing with C57BL/6 or IVF Induced 5xFAD Mouse Alzheimer's Disease Model	M1654	Mechanistic Investigation;Phenotype and Symptom Comparison	University of California	https://admission.universityofcalifornia.edu/	mouse	https://www.ncbi.nlm.nih.gov/Taxonomy/Browser/wwwtax.cgi?id=10090	5xFAD Mouse	Neurological Disease Animal Model	Neurodegenerative Diseases
146	Attention Deficit Hyperactivity Disorder's Disease	Attentional Deficiency Male BALB/c Mouse Attention Deficit/Hyperactivity Disorder's Disease Model	M1613	Mechanistic Investigation;Phenotype and Symptom Comparison	The University of Queensland	https://www.uq.edu.au	mouse	https://www.ncbi.nlm.nih.gov/Taxonomy/Browser/wwwtax.cgi?id=10090	BALB/c Mouse	Neurological Disease Animal Model	Developmental Disorders of the Nervous System
147	Alzheimer's Disease	APP695 and PSENC Transgenic Mouse Alzheimer's Disease Model	M1239	Mechanistic Investigation;Phenotype and Symptom Comparison;Behavior Studies;Gene Function Study	Kazan State Medical University (KSMU)	https://krasgmu.ru/	mouse	https://www.ncbi.nlm.nih.gov/Taxonomy/Browser/wwwtax.cgi?id=10090	APP/PS1 Mouse	Neurological Disease Animal Model	Neurodegenerative Diseases
148	Parkinson's Disease	AAV2-SYN Induced C57BL/6J Mouse Parkinson's Disease Model	M1240	Drug Evaluation Research;Phenotype and Symptom Comparison;Behavior Studies;Pathological Study	University of Alabama at Birmingham	https://www.uab.edu/home/	mouse	https://www.ncbi.nlm.nih.gov/Taxonomy/Browser/wwwtax.cgi?id=10090	C57BL/6 Mouse	Neurological Disease Animal Model	Neurodegenerative Diseases
149	Parkinson's Disease	6-OHDA Induced Wistar Rat Parkinson's Disease Model	M1241A	Phenotype and Symptom Comparison;Behavior Studies;Pathological Study	University of São Paulo	https://www5.usp.br/	rat	https://www.ncbi.nlm.nih.gov/Taxonomy/Browser/wwwtax.cgi?id=10116	Wistar Rat	Neurological Disease Animal Model	Neurodegenerative Diseases
150	Parkinson's Disease	6-OHDA Induced Swiss Albino Mouse Parkinson's Disease Model	M1241B	Phenotype and Symptom Comparison;Behavior Studies;Pathological Study	University of São Paulo	https://www5.usp.br/	mouse	https://www.ncbi.nlm.nih.gov/Taxonomy/Browser/wwwtax.cgi?id=10090	Swiss albino Mouse	Neurological Disease Animal Model	Neurodegenerative Diseases
151	Stroke/Cerebrovascular Accident	Filament-Induced C57BL/6 mouse Stroke's Disease Model	M1242	Phenotype and Symptom Comparison;Behavior Studies	School of Life Sciences, La Trobe University	https://www.psb-academy.edu.sg/la-trobe-university/bachelor-of-biomedical-science	mouse	https://www.ncbi.nlm.nih.gov/Taxonomy/Browser/wwwtax.cgi?id=10090	C57BL/6 Mouse	Neurological Disease Animal Model	Cerebrovascular Diseases
152	Stroke/Cerebrovascular Accident	Laser Irradiation-Induced New Zealand White Rabbit Stroke's Disease Model	M1243	Phenotype and Symptom Comparison;Behavior Studies;Pathological Study	Daegu-Gyeongbuk Medical Innovation Foundation (DGMIF)	https://www.kmedihub.re.kr/eng/index.do	rabbit	https://www.ncbi.nlm.nih.gov/Taxonomy/Browser/wwwtax.cgi?id=9986	New Zealand white Rabbit	Neurological Disease Animal Model	Cerebrovascular Diseases
153	Stroke/Cerebrovascular Accident	Chitin/plga Induced Wistar Rat Stroke's Disease Model	M1244	Mechanistic Investigation;Phenotype and Symptom Comparison	China Medical University Hospital	https://www.cmuh.cmu.edu.tw/Contact/Index_EN	rat	https://www.ncbi.nlm.nih.gov/Taxonomy/Browser/wwwtax.cgi?id=10116	Wistar Rat	Neurological Disease Animal Model	Cerebrovascular Diseases
154	Stroke/Cerebrovascular Accident	Middle Cerebral Artery Occlusion (MACO)-Induced C57BL/6 Mouse Stroke's Disease Model	M1245	Mechanistic Investigation;Phenotype and Symptom Comparison;Behavior Studies	University of Maryland School of Medicine	https://www.medschool.umaryland.edu/	mouse	https://www.ncbi.nlm.nih.gov/Taxonomy/Browser/wwwtax.cgi?id=10090	C57BL/6 Mouse	Neurological Disease Animal Model	Cerebrovascular Diseases
155	Bipolar Disorder	aCSF Induced Wistar Rat Bipolar Disorder's Disease Model	M1247	Phenotype and Symptom Comparison;Behavior Studies;Pathological Study	Fu Jen Catholic University	https://www.fju.edu.tw	rat	https://www.ncbi.nlm.nih.gov/Taxonomy/Browser/wwwtax.cgi?id=10116	Wistar Rat	Neurological Disease Animal Model	Neuropsychiatric Diseases
156	Bipolar Disorder	AMPH Induced Wistar Rat Bipolar Disorder's Disease Model	M1249	Phenotype and Symptom Comparison;Behavior Studies;Pathological Study	Universidade do Extremo Sul Catarinense	http://www.tjmu.edu.cn/info/1051/10178.htm	rat	https://www.ncbi.nlm.nih.gov/Taxonomy/Browser/wwwtax.cgi?id=10116	Wistar Rat	Neurological Disease Animal Model	Neuropsychiatric Diseases
157	Bipolar Disorder	Ouabain-Induced Wistar Rat Bipolar Disorder's Disease Model	M1251	Phenotype and Symptom Comparison;Behavior Studies;Pathological Study	Fu Jen Catholic University	https://www.studyintaiwan.org/university/info/40	rat	https://www.ncbi.nlm.nih.gov/Taxonomy/Browser/wwwtax.cgi?id=10116	Wistar Rat	Neurological Disease Animal Model	Neuropsychiatric Diseases
158	Depression	Dsm-5 Induced Wistar Rat Depression's Disease Model	M1252	Phenotype and Symptom Comparison;Behavior Studies	University of Pécs	https://international.pte.hu/	rat	https://www.ncbi.nlm.nih.gov/Taxonomy/Browser/wwwtax.cgi?id=10116	Wistar Rat	Neurological Disease Animal Model	Neuropsychiatric Diseases
159	Depression	CUMS Indcued Rat Depression's Disease Model	M1253	Phenotype and Symptom Comparison;Behavior Studies	Airlangga University	https://www.unair.ac.id/	rat	https://www.ncbi.nlm.nih.gov/Taxonomy/Browser/wwwtax.cgi?id=10116	Wistar Rat	Neurological Disease Animal Model	Neuropsychiatric Diseases
160	Depression	NLGNs Induced Wistar Rat Depression's Disease Model	M1254	Phenotype and Symptom Comparison;Behavior Studies	Case Western Reserve University	https://case.edu/	rat	https://www.ncbi.nlm.nih.gov/Taxonomy/Browser/wwwtax.cgi?id=10116	Wistar Rat	Neurological Disease Animal Model	Neuropsychiatric Diseases
161	Depression	Prelimbic Stimulation Induced Wt SD Rat Depression's Disease Model	M1255	Phenotype and Symptom Comparison;Behavior Studies	Ben-Gurion University of the Negev	https://in.bgu.ac.il/en/pages/default.aspx	rat	https://www.ncbi.nlm.nih.gov/Taxonomy/Browser/wwwtax.cgi?id=10116	Sprague Dawley Rat	Neurological Disease Animal Model	Neuropsychiatric Diseases
162	Depression	Amygdala Induced SD Rat Deprssion's Disease Model	M1256	Phenotype and Symptom Comparison;Behavior Studies	The First Affiliated Hospital of Chongqing Medical University	https://english.cqmu.edu.cn/info/1172/1302.htm	rat	https://www.ncbi.nlm.nih.gov/Taxonomy/Browser/wwwtax.cgi?id=10116	Sprague Dawley Rat	Neurological Disease Animal Model	Neuropsychiatric Diseases
163	Epilepsy	Kainic Acid Induced Kase Rat Epilepsy's Disease Model	M1261	Drug Evaluation Research;Phenotype and Symptom Comparison;Behavior Studies	University of Antwerp	https://www.uantwerpen.be/en/	rat	https://www.ncbi.nlm.nih.gov/Taxonomy/Browser/wwwtax.cgi?id=10116	KASE Rat	Neurological Disease Animal Model	Cerebrovascular Diseases
164	Epilepsy	Pilocarpine-Induced SD Rat Epilepsy's Disease Model	M1262	Drug Evaluation Research;Phenotype and Symptom Comparison;Behavior Studies;Pathological Study	The Nathan Kline Institute for Psychiatric Research	https://www.rfmh.org/	rat	https://www.ncbi.nlm.nih.gov/Taxonomy/Browser/wwwtax.cgi?id=10116	Sprague Dawley Rat	Neurological Disease Animal Model	Cerebrovascular Diseases
165	Epilepsy	Electronic Induced SD Rat Epilepsy's Disease Model	M1263A	Phenotype and Symptom Comparison;Behavior Studies;Pathological Study	Ludwig Maximilian University of Munich	https://www.lmu.de/en/	rat	https://www.ncbi.nlm.nih.gov/Taxonomy/Browser/wwwtax.cgi?id=10116	Sprague Dawley Rat	Neurological Disease Animal Model	Cerebrovascular Diseases
166	Epilepsy	Pilocarpine Induced SD Rat Epilepsy's Disease Model	M1263B	Drug Evaluation Research;Phenotype and Symptom Comparison;Behavior Studies;Pathological Study	Ludwig Maximilian University of Munich	https://www.lmu.de/en/	rat	https://www.ncbi.nlm.nih.gov/Taxonomy/Browser/wwwtax.cgi?id=10116	Sprague Dawley Rat	Neurological Disease Animal Model	Cerebrovascular Diseases
167	Myasthenia Gravis	Acetylcholine Receptor Immunization Induced H-2b Haplotype C57BL/6J Mouse Myasthenia Gravis Model	M1264	Mechanistic Investigation;Phenotype and Symptom Comparison;Behavior Studies;Pathological Study	Istanbul University	https://www.istanbul.edu.tr/en/	mouse	https://www.ncbi.nlm.nih.gov/Taxonomy/Browser/wwwtax.cgi?id=10090	C57BL/6 Mouse	Neurological Disease Animal Model	Autoimmune Disorders of the Nervous System
168	Myasthenia Gravis	Acetylcholine Receptor (AChR) Subunits Induced Myasthenia Gravis CD4+ KO C57BL/6 Mouse Myasthenia Gravis Model	M1265	Mechanistic Investigation;Phenotype and Symptom Comparison;Behavior Studies;Pathological Study	The University of Texas Medical Branch	https://www.utmb.edu/	mouse	https://www.ncbi.nlm.nih.gov/Taxonomy/Browser/wwwtax.cgi?id=10090	C57BL/6 Mouse	Neurological Disease Animal Model	Autoimmune Disorders of the Nervous System
169	Attention Deficit Hyperactivity Disorder's Disease	GBA Induced C57BL/6JOlaHSprague-Dawley Mouse Attention Deficit/Hyperactivity Disorder's Disease Model	M1268	Mechanistic Investigation;Phenotype and Symptom Comparison;Behavior Studies;Pathological Study	Radboud University Medical Center	https://www.radboudumc.nl/en/research	mouse	https://www.ncbi.nlm.nih.gov/Taxonomy/Browser/wwwtax.cgi?id=10090	C57BL/6J OlaHsd Mouse	Neurological Disease Animal Model	Developmental Disorders of the Nervous System
170	Attention Deficit Hyperactivity Disorder's Disease	AMPH Induced NZB/B1NJ Mouse Attention Deficit/Hyperactivity Disorder's Disease Model	M1269	Mechanistic Investigation;Phenotype and Symptom Comparison;Behavior Studies;Pathological Study	University of Illinois Urbana	https://illinois.edu/	mouse	https://www.ncbi.nlm.nih.gov/Taxonomy/Browser/wwwtax.cgi?id=10090	NZB/B1NJ Mouse	Neurological Disease Animal Model	Developmental Disorders of the Nervous System
171	Multiple Sclerosis	Syngeneic Spinal Cord Homogenate Induced Dark Agouti Rat Multiple Sclerosis's Disease Model	M1271	Mechanistic Investigation;Phenotype and Symptom Comparison;Behavior Studies;Pathological Study	Università degli Studi di Milano	https://www.unimi.it/it	rat	https://www.ncbi.nlm.nih.gov/Taxonomy/Browser/wwwtax.cgi?id=10116	Dark Agouti Rat	Neurological Disease Animal Model	Autoimmune Disorders of the Nervous System
172	Multiple Sclerosis	Myelin Oligodendrocyte Glycoprotein and Pertussis Toxin Combined Induced C57BL/6J Mouse Multiple Sclerosis's Disease Model	M1272	Mechanistic Investigation;Phenotype and Symptom Comparison;Behavior Studies;Pathological Study	Molecular Imaging Program at Stanford	https://med.stanford.edu/mips.html	mouse	https://www.ncbi.nlm.nih.gov/Taxonomy/Browser/wwwtax.cgi?id=10090	C57BL/6 Mouse	Neurological Disease Animal Model	Autoimmune Disorders of the Nervous System
173	Attention Deficit Hyperactivity Disorder's Disease	MPH and ATMX Induced Wistar Rat Attention Deficit/Hyperactivity Disorder's Disease Model	M1273A	Mechanistic Investigation;Phenotype and Symptom Comparison;Behavior Studies;Pathological Study	Dartmouth College	https://pbs.dartmouth.edu/	rat	https://www.ncbi.nlm.nih.gov/Taxonomy/Browser/wwwtax.cgi?id=10116	Wistar Rat	Neurological Disease Animal Model	Developmental Disorders of the Nervous System
174	Attention Deficit Hyperactivity Disorder's Disease	MPH and ATMX Induced Sprague-Dawley Rat Attention Deficit/Hyperactivity Disorder's Disease Model	M1273B	Mechanistic Investigation;Phenotype and Symptom Comparison;Behavior Studies;Pathological Study	Dartmouth College	https://pbs.dartmouth.edu/	rat	https://www.ncbi.nlm.nih.gov/Taxonomy/Browser/wwwtax.cgi?id=10116	Spontaneously Hypertensive Rat	Neurological Disease Animal Model	Developmental Disorders of the Nervous System
175	Guillain-Barré Syndrome	Keyhole Limpet Hemocyanin (klh) Induced New Zealand White Rabbit Guillain-barre Syndrome's Disease Model	M1275	Mechanistic Investigation;Phenotype and Symptom Comparison;Behavior Studies;Pathological Study	Universidad Nacional de Córdoba	https://www.unc.edu.ar/	rabbit	https://www.ncbi.nlm.nih.gov/Taxonomy/Browser/wwwtax.cgi?id=9986	New Zealand white Rabbit	Neurological Disease Animal Model	Autoimmune Disorders of the Nervous System
176	Guillain-Barré Syndrome	Campylobacter Jejuni (c. Jejuni) Induced Chicken Guillain-barre Syndrome's Disease Model	M1276	Mechanistic Investigation;Phenotype and Symptom Comparison;Behavior Studies	Sanjay Gandhi Postgraduate Institute of Medical Sciences	https://sgpgims.org.in/	chicken	https://www.ncbi.nlm.nih.gov/Taxonomy/Browser/wwwtax.cgi?id=9031	/	Neurological Disease Animal Model	Autoimmune Disorders of the Nervous System
177	Attention Deficit Hyperactivity Disorder's Disease	Schedule Polydipsia Induced Spontaneously Hypertensive Rat Attention Deficit/Hyperactivity Disorder's Disease Model	M1278A	Mechanistic Investigation;Phenotype and Symptom Comparison;Behavior Studies;Pathological Study	Arizona State University	https://asuonline.asu.edu/?&utm_source=google&utm_medium=cpc&utm_content=BR_Main_ASU_Non&utm_campaign=22-Nat_Acq-Hi_BR_Main_Non_CA&utm_ecd22=22&utm_term=arizona+state+university&gclid=Cj0KCQjwm66pBhDQARIsALIR2zCxEqdGjs8upzDmMNQtjbP7rYyeQaL1juiqkR5F4wRM95Yp7l2-W5caAmQOEALw_wcB&gclsrc=aw.ds	rat	https://www.ncbi.nlm.nih.gov/Taxonomy/Browser/wwwtax.cgi?id=10116	Spontaneously Hypertensive Rat	Neurological Disease Animal Model	Developmental Disorders of the Nervous System
178	Attention Deficit Hyperactivity Disorder's Disease	Schedule Polydipsia Induced Wistar Rat Attention Deficit/Hyperactivity Disorder's Disease Model	M1278B	Mechanistic Investigation;Phenotype and Symptom Comparison;Behavior Studies;Pathological Study	Arizona State University	https://asuonline.asu.edu/?&utm_source=google&utm_medium=cpc&utm_content=BR_Main_ASU_Non&utm_campaign=22-Nat_Acq-Hi_BR_Main_Non_CA&utm_ecd22=22&utm_term=arizona+state+university&gclid=Cj0KCQjwm66pBhDQARIsALIR2zCxEqdGjs8upzDmMNQtjbP7rYyeQaL1juiqkR5F4wRM95Yp7l2-W5caAmQOEALw_wcB&gclsrc=aw.ds	rat	https://www.ncbi.nlm.nih.gov/Taxonomy/Browser/wwwtax.cgi?id=10116	Wistar Rat	Neurological Disease Animal Model	Developmental Disorders of the Nervous System
179	Attention Deficit Hyperactivity Disorder's Disease	Schedule Polydipsia Induced Wistar-Kyoto Rat Attention Deficit/Hyperactivity Disorder's Disease Model	M1278M	Mechanistic Investigation;Phenotype and Symptom Comparison;Behavior Studies;Pathological Study	Arizona State University	https://asuonline.asu.edu/?&utm_source=google&utm_medium=cpc&utm_content=BR_Main_ASU_Non&utm_campaign=22-Nat_Acq-Hi_BR_Main_Non_CA&utm_ecd22=22&utm_term=arizona+state+university&gclid=Cj0KCQjwm66pBhDQARIsALIR2zCxEqdGjs8upzDmMNQtjbP7rYyeQaL1juiqkR5F4wRM95Yp7l2-W5caAmQOEALw_wcB&gclsrc=aw.ds	rat	https://www.ncbi.nlm.nih.gov/Taxonomy/Browser/wwwtax.cgi?id=10116	Wistar Rat	Neurological Disease Animal Model	Developmental Disorders of the Nervous System
180	Attention Deficit Hyperactivity Disorder's Disease	Spontaneity Induced Spontaneous Wistar Rat Attention Deficit/Hyperactivity Disorder's Disease Model	M1279A	Mechanistic Investigation;Phenotype and Symptom Comparison;Behavior Studies	Macquarie University	https://www.mq.edu.au/	rat	https://www.ncbi.nlm.nih.gov/Taxonomy/Browser/wwwtax.cgi?id=10116	Wistar Rat	Neurological Disease Animal Model	Developmental Disorders of the Nervous System
181	Attention Deficit Hyperactivity Disorder's Disease	Mineralocorticoids Induced Spontaneously Hypertensive Rat Attention Deficit/Hyperactivity Disorder's Disease Model	M1279B	Mechanistic Investigation;Phenotype and Symptom Comparison;Behavior Studies;Pathological Study	Macquarie University	https://www.mq.edu.au/	rat	https://www.ncbi.nlm.nih.gov/Taxonomy/Browser/wwwtax.cgi?id=10116	Spontaneously Hypertensive Rat	Neurological Disease Animal Model	Developmental Disorders of the Nervous System
182	Attention Deficit Hyperactivity Disorder's Disease	TAAR1 Induced Wister-Kyoto Rat Attention Deficit/Hyperactivity Disorder's Disease Model	M1280A	Mechanistic Investigation;Phenotype and Symptom Comparison;Behavior Studies	Fluminense Federal University Animal Unit	https://www.unipage.net/en/909/fluminense_federal_university#section_admission	rat	https://www.ncbi.nlm.nih.gov/Taxonomy/Browser/wwwtax.cgi?id=10116	Wistar Rat	Neurological Disease Animal Model	Developmental Disorders of the Nervous System
183	Attention Deficit Hyperactivity Disorder's Disease	TAAR1 Induced SHR Rat Attention Deficit/Hyperactivity Disorder's Disease Model	M1280B	Mechanistic Investigation;Phenotype and Symptom Comparison;Behavior Studies	Fluminense Federal University Animal Unit	https://www.unipage.net/en/909/fluminense_federal_university#section_admission	rat	https://www.ncbi.nlm.nih.gov/Taxonomy/Browser/wwwtax.cgi?id=10116	SHR Rat	Neurological Disease Animal Model	Developmental Disorders of the Nervous System
184	Depression	GluD1 Induced C57BL/6N Mouse Depression's Disease Model	M1281	Mechanistic Investigation;Phenotype and Symptom Comparison;Behavior Studies	The Ministry of Education, Culture, Sports, Science and Technology of Japan	https://www.monkakyosai.or.jp/en/index.html	mouse	https://www.ncbi.nlm.nih.gov/Taxonomy/Browser/wwwtax.cgi?id=10090	C57BL/6 Mouse	Neurological Disease Animal Model	Neuropsychiatric Diseases
185	Depression	GluD1/GluD2 Induced Mouse Depression's Disease Model	M1282A	Mechanistic Investigation;Phenotype and Symptom Comparison;Behavior Studies	Creighton University	https://www.creighton.edu/academics-creighton	mouse	https://www.ncbi.nlm.nih.gov/Taxonomy/Browser/wwwtax.cgi?id=10090	/	Neurological Disease Animal Model	Neuropsychiatric Diseases
186	Depression	GluD1/GluD2 Induced C57BL/6 Mouse Depression's Disease Model	M1282B	Mechanistic Investigation;Phenotype and Symptom Comparison;Behavior Studies	Creighton University	https://www.creighton.edu/academics-creighton	mouse	https://www.ncbi.nlm.nih.gov/Taxonomy/Browser/wwwtax.cgi?id=10090	C57BL/6 Mouse	Neurological Disease Animal Model	Neuropsychiatric Diseases
187	Bipolar Disorder	Ouabain-Induced Wistar Rat Bipolar Disorder's Disease Model	M1283	Mechanistic Investigation;Phenotype and Symptom Comparison;Behavior Studies	Magna Græcia University	https://www.monkakyosai.or.jp/en/index.html	rat	https://www.ncbi.nlm.nih.gov/Taxonomy/Browser/wwwtax.cgi?id=10116	Wistar Rat	Neurological Disease Animal Model	Neuropsychiatric Diseases
188	Depression	Aripiprazole(APZ) Induced WAG/Rij Rat Depression's Disease Model	M1284	Drug Evaluation Research;Phenotype and Symptom Comparison;Behavior Studies	Magna Græcia University	https://www.wikiwand.com/en/Magna_Gr%C3%A6cia_University	rat	https://www.ncbi.nlm.nih.gov/Taxonomy/Browser/wwwtax.cgi?id=10116	WAG/Rij Rat	Neurological Disease Animal Model	Neuropsychiatric Diseases
189	Brain Tumor	Human Tumor Cell Induced NMRI nu/nu Mouse Brain Tumor's Disease Model	M1285	Mechanistic Investigation;Phenotype and Symptom Comparison;Behavior Studies;Pathological Study	Technische Universitat Dresden	https://tu-dresden.de/?set_language=en	mouse	https://www.ncbi.nlm.nih.gov/Taxonomy/Browser/wwwtax.cgi?id=10090	Nude Mouse	Neurological Disease Animal Model	Brain and other CNS tumors
190	Brain Tumor	Oncogenic Kras Induced Zebrafish Brain Tumor's Disease Model	M1286	Mechanistic Investigation;Phenotype and Symptom Comparison;Behavior Studies;Gene Function Study	St. Jude Advanced Research Center	https://www.stjude.org/research/departments/chemical-biology-therapeutics.html	zebrafish	https://www.ncbi.nlm.nih.gov/Taxonomy/Browser/wwwtax.cgi?id=7955	AB strain Zebrafish	Neurological Disease Animal Model	Brain and other CNS tumors
191	Schizophrenia	Phencyclidine Induced Sprague Dawley Rat Schizophrenia's Disease Model	M1287	Drug Evaluation Research;Phenotype and Symptom Comparison;Behavior Studies	New York Medical College	https://www.nymc.edu/	rat	https://www.ncbi.nlm.nih.gov/Taxonomy/Browser/wwwtax.cgi?id=10116	Sprague Dawley Rat	Neurological Disease Animal Model	Neuropsychiatric Diseases
192	Schizophrenia	Polyl:c Induced ICR Mouse Schizophrenia's Disease Model	M1289	Mechanistic Investigation;Phenotype and Symptom Comparison;Pathological Study	Nagoya University	https://https://en.nagoya-u.ac.jp/	mouse	https://www.ncbi.nlm.nih.gov/Taxonomy/Browser/wwwtax.cgi?id=10090	ICR Mouse	Neurological Disease Animal Model	Neuropsychiatric Diseases
193	Glioblastoma	Dexamethasone Induced Nude Mouse Glioblastoma Model	M1291	Drug Evaluation Research;Phenotype and Symptom Comparison;Behavior Studies;Drug Efficacy Evaluation;Pathological Study	Bern University Hospital Inselspital	http://tropnet.eu/bern-university-hospital-inselspitalbern-switzerland/	mouse	https://www.ncbi.nlm.nih.gov/Taxonomy/Browser/wwwtax.cgi?id=10090	Nude Mouse	Neurological Disease Animal Model	Brain and other CNS tumors
194	Schizophrenia	Ketamaine Induced Albino Rat Schizophrenia's Disease Model	M1293	Drug Evaluation Research;Phenotype and Symptom Comparison;Behavior Studies;Drug Efficacy Evaluation	Cairo University	https://cu.edu.eg/Home	rat	https://www.ncbi.nlm.nih.gov/Taxonomy/Browser/wwwtax.cgi?id=10116	Albino-Wistar Rat	Neurological Disease Animal Model	Neuropsychiatric Diseases
195	Epilepsy	Kainic Acid Induced C57BL/6 Mouse Epilepsy's Disease Model	M1295	Drug Evaluation Research;Phenotype and Symptom Comparison;Behavior Studies;Drug Efficacy Evaluation;Pathological Study	Gansu Agricultural University	https://www.gsau.edu.cn/	mouse	https://www.ncbi.nlm.nih.gov/Taxonomy/Browser/wwwtax.cgi?id=10090	C57BL/6 Mouse	Neurological Disease Animal Model	Cerebrovascular Diseases
196	Epilepsy	Kainic Acid Induced Wistar Rat Epilepsy's Disease Model	M1296	Drug Evaluation Research;Phenotype and Symptom Comparison;Behavior Studies;Drug Efficacy Evaluation	University of Melbourne	https://www.unimelb.edu.au/	rat	https://www.ncbi.nlm.nih.gov/Taxonomy/Browser/wwwtax.cgi?id=10116	Wistar Rat	Neurological Disease Animal Model	Cerebrovascular Diseases
197	Schizophrenia	Dizocilpine Induced Albino Wistar Rat Schizophrenia's Disease Model	M1298	Drug Evaluation Research;Phenotype and Symptom Comparison;Behavior Studies;Drug Efficacy Evaluation	University of Karachi	https://uok.edu.pk/	rat	https://www.ncbi.nlm.nih.gov/Taxonomy/Browser/wwwtax.cgi?id=10116	Albino-Wistar Rat	Neurological Disease Animal Model	Neuropsychiatric Diseases
198	Schizophrenia	D2OE Induced tTA Mouse Schizophrenia's Disease Model	M1299	Mechanistic Investigation;Phenotype and Symptom Comparison;Behavior Studies;Gene Function Study	Columbia University	https://www.columbia.edu/	mouse	https://www.ncbi.nlm.nih.gov/Taxonomy/Browser/wwwtax.cgi?id=10090	tTA transgenic Mouse	Neurological Disease Animal Model	Neuropsychiatric Diseases
199	Schizophrenia	Ketamine Treated Wistar Mouse Schizophrenia's Disease Experiment	M1300	Phenotype and Symptom Comparison;Behavior Studies;Drug Efficacy Evaluation	Ahmadu Bello University	https://www.abu.edu.ng/	rat	https://www.ncbi.nlm.nih.gov/Taxonomy/Browser/wwwtax.cgi?id=10116	Wistar Rat	Animal Model Pathogenic Mechanism Experiment	Neuropsychiatric Diseases
200	Schizophrenia	Phencyclidine Induced Lister-Hooded Rat Schizophrenia's Disease Model	M1301	Phenotype and Symptom Comparison;Behavior Studies;Drug Efficacy Evaluation	University of Copenhagen	https://www.ku.dk/english/	rat	https://www.ncbi.nlm.nih.gov/Taxonomy/Browser/wwwtax.cgi?id=10116	Lister-Hooded Rat	Neurological Disease Animal Model	Neuropsychiatric Diseases
201	Schizophrenia	Clozapine Treated Wistar albino Rat Schizophrenia's Disease Experiment	M1302	Phenotype and Symptom Comparison;Behavior Studies	Tehran University of Medical Sciences	https://en.tums.ac.ir/en	rat	https://www.ncbi.nlm.nih.gov/Taxonomy/Browser/wwwtax.cgi?id=10116	Wistar albino Rat	Animal Model Evaluation Experiment	Neuropsychiatric Diseases
202	Schizophrenia	Oxide-related compounds induced Wistar Rat Schizophrenia's Disease Model	M1303	Mechanistic Investigation;Phenotype and Symptom Comparison;Behavior Studies;Gene Function Study	University of São Paulo	https://www5.usp.br/	rat	https://www.ncbi.nlm.nih.gov/Taxonomy/Browser/wwwtax.cgi?id=10116	Wistar Rat	Neurological Disease Animal Model	Neuropsychiatric Diseases
203	Glioblastoma	Glioblastoma Multiforme Neurosphere Cells Inducd Athymic Rat Glioblastoma Model	M1305	Mechanistic Investigation;Phenotype and Symptom Comparison;Behavior Studies;Gene Function Study	The Johns Hopkins Hospital	https://www.hopkinsmedicine.org/the_johns_hopkins_hospital/	rat	https://www.ncbi.nlm.nih.gov/Taxonomy/Browser/wwwtax.cgi?id=10116	Athymic Rat	Neurological Disease Animal Model	Brain and other CNS tumors
204	Glioblastoma	Murine Glioma GL261 Cell Induced C57BL/6J Mouse Glioblastoma Model	M1307	Mechanistic Investigation;Phenotype and Symptom Comparison;Behavior Studies;Gene Function Study;Pathological Study	Sant'Anna School of Advanced Studies	https://www.santannapisa.it/it	mouse	https://www.ncbi.nlm.nih.gov/Taxonomy/Browser/wwwtax.cgi?id=10090	C57BL/6 Mouse	Neurological Disease Animal Model	Brain and other CNS tumors
205	Glioblastoma	Recombinant Lentiviruses Induced B6.Cg-Gt(ROSA)26Sortm9(CAG-tdTomato)Hze/J Mouse Glioblastoma Model	M1308	Mechanistic Investigation;Phenotype and Symptom Comparison;Behavior Studies;Gene Function Study;Pathological Study	Geisel School of Medicine at Dartmouth	https://geiselmed.dartmouth.edu/	mouse	https://www.ncbi.nlm.nih.gov/Taxonomy/Browser/wwwtax.cgi?id=10090	C57BL/6J × 129S1 Mouse	Neurological Disease Animal Model	Brain and other CNS tumors
206	Brain Tumor	Mouse Gliomas Induced Egfp Tg Zebrafish Brain Tumor's Disease Model	M1309	Mechanistic Investigation;Phenotype and Symptom Comparison;Behavior Studies;Gene Function Study	St Jude Children's Research Hospital	https://www.stjude.org/	zebrafish	https://www.ncbi.nlm.nih.gov/Taxonomy/Browser/wwwtax.cgi?id=7955	/	Neurological Disease Animal Model	Brain and other CNS tumors
207	Schizophrenia	Aripiprazole and Olanzapine Treated Wistar Rat Schizophrenia's Disease Experiment	M1311	Drug Screening;Phenotype and Symptom Comparison;Behavior Studies	Poznan University of Medical Sciences	https://pums.ump.edu.pl/	rat	https://www.ncbi.nlm.nih.gov/Taxonomy/Browser/wwwtax.cgi?id=10116	Wistar Rat	Animal Model Pathogenic Mechanism Experiment	Neuropsychiatric Diseases
208	Brain Tumor	Tumor Inoculation Canine Induced Dog Brain Tumor's Disease Model	M1312	Phenotype and Symptom Comparison;Behavior Studies	University of Texas	https://www.utexas.edu/	dog	https://www.ncbi.nlm.nih.gov/Taxonomy/Browser/wwwtax.cgi?id=9615	/	Neurological Disease Animal Model	Brain and other CNS tumors
209	Depression	CUMS Induced ICR Mouse Dreprssion's Disease Model	M1313	Phenotype and Symptom Comparison;Behavior Studies;Pathological Study	Jiaxing University	https://www.zjxu.edu.cn/	mouse	https://www.ncbi.nlm.nih.gov/Taxonomy/Browser/wwwtax.cgi?id=10090	ICR Mouse	Neurological Disease Animal Model	Neuropsychiatric Diseases
210	Depression	Atorvastatin Induced Swiss Albino Mouse Depression's Disease Model	M1314	Drug Evaluation Research;Phenotype and Symptom Comparison;Behavior Studies;Drug Efficacy Evaluation;Pathological Study	Universidade Federal de Mato Grosso	https://pums.ump.edu.pl/	mouse	https://www.ncbi.nlm.nih.gov/Taxonomy/Browser/wwwtax.cgi?id=10090	Swiss albino Mouse	Neurological Disease Animal Model	Neuropsychiatric Diseases
211	Brain Tumor	Rabbit Carcinoma Induced New Zealand White Rabbit Brain Tumor's Disease Model	M1315	Mechanistic Investigation;Phenotype and Symptom Comparison;Behavior Studies	University of Eastern Finland	https://www.uef.fi/en	rabbit	https://www.ncbi.nlm.nih.gov/Taxonomy/Browser/wwwtax.cgi?id=9986	New Zealand white Rabbit	Neurological Disease Animal Model	Brain and other CNS tumors
212	Depression	Lipopolysaccharide Induced Swiss Albino Mouse Depression's Disease Model	M1316	Mechanistic Investigation;Phenotype and Symptom Comparison;Behavior Studies;Pathological Study	Universidade Federal de Mato Grosso	https://pums.ump.edu.pl/	mouse	https://www.ncbi.nlm.nih.gov/Taxonomy/Browser/wwwtax.cgi?id=10090	Swiss albino Mouse	Neurological Disease Animal Model	Neuropsychiatric Diseases
213	Depression	Genetic Disruption SCN-Bmal1-KD Mouse Depression's Disease Model	M1317	Mechanistic Investigation;Phenotype and Symptom Comparison;Behavior Studies	University of California	https://pums.ump.edu.pl/	mouse	https://www.ncbi.nlm.nih.gov/Taxonomy/Browser/wwwtax.cgi?id=10090	SCN-Bmal1-KD Mouse	Neurological Disease Animal Model	Neuropsychiatric Diseases
214	Depression	Corticosterone Induced C57BL/6N Mouse Depression's Diseases Model	M1318	Mechanistic Investigation;Phenotype and Symptom Comparison;Behavior Studies	Washington State University	https://wsu.edu/	mouse	https://www.ncbi.nlm.nih.gov/Taxonomy/Browser/wwwtax.cgi?id=10090	C57BL/6 Mouse	Neurological Disease Animal Model	Neuropsychiatric Diseases
215	Glioblastoma	Human Glioblastoma Cell Implantation Induced Pig Glioblastoma Model	M1319	Mechanistic Investigation;Phenotype and Symptom Comparison;Behavior Studies	Université Joseph Fourier	https://www.unipage.net/en/430/joseph_fourier_university	pig	https://www.ncbi.nlm.nih.gov/Taxonomy/Browser/wwwtax.cgi?id=9823	White Large Land-race Pig	Neurological Disease Animal Model	Brain and other CNS tumors
216	Bipolar Disorder	Amphetamine Induced Wistar Rat Bipolar Disorder's Disease Model	M1321	Mechanistic Investigation;Phenotype and Symptom Comparison;Behavior Studies;Pathological Study	University of Southern Santa Catarina	https://www.timeshighereducation.com/world-university-rankings/university-south-santa-catarina-unisul	rat	https://www.ncbi.nlm.nih.gov/Taxonomy/Browser/wwwtax.cgi?id=10116	Wistar Rat	Neurological Disease Animal Model	Neuropsychiatric Diseases
217	Bipolar Disorder	Integrin β4 Induced Itgb4 Mouse Bipolar Disorder-related Disease Model	M1322	Mechanistic Investigation;Phenotype and Symptom Comparison;Behavior Studies;Pathological Study	Central South University	https://en.csu.edu.cn/	mouse	https://www.ncbi.nlm.nih.gov/Taxonomy/Browser/wwwtax.cgi?id=10090	ITGB4 Mouse	Neurological Disease Animal Model	Neuropsychiatric Diseases
218	Bipolar Disorder	Homocysteine Induced Icr Mouse Bipolar Disorder's Disease Model	M1323	Mechanistic Investigation;Phenotype and Symptom Comparison;Behavior Studies;Pathological Study	Ben Gurion University	https://in.bgu.ac.il/en/pages/default.aspx	mouse	https://www.ncbi.nlm.nih.gov/Taxonomy/Browser/wwwtax.cgi?id=10090	ICR Mouse	Neurological Disease Animal Model	Neuropsychiatric Diseases
219	Bipolar Disorder	D1 receptor(D1R) induced Sprague-Dawley Rat Bipolar Disorder's Disease Model	M1324A	Mechanistic Investigation;Phenotype and Symptom Comparison;Behavior Studies	Ruhr-Universit?t Bochum	https://pums.ump.edu.pl/	rat	https://www.ncbi.nlm.nih.gov/Taxonomy/Browser/wwwtax.cgi?id=10116	Sprague Dawley Rat	Neurological Disease Animal Model	Neuropsychiatric Diseases
220	Mania	Lithium and Valproate Induced Wistar Rat Mania's Disease Model	M1326	Mechanistic Investigation;Phenotype and Symptom Comparison;Behavior Studies	University of Southern Santa Catarina (UNESC)	https://www.ul.ie/global/university/unisul-university-south-santa-catarina	rat	https://www.ncbi.nlm.nih.gov/Taxonomy/Browser/wwwtax.cgi?id=10116	Wistar Rat	Neurological Disease Animal Model	Neuropsychiatric Diseases
221	Epilepsy	Pilocarpine Induced C57BL/6 Mouse Epilepsy's Disease Model	M1327	Mechanistic Investigation;Phenotype and Symptom Comparison;Behavior Studies;Pathological Study	University of Kentucky Epilepsy Research Center	https://ukhealthcare.uky.edu/kentucky-neuroscience-institute/conditions/epilepsy	mouse	https://www.ncbi.nlm.nih.gov/Taxonomy/Browser/wwwtax.cgi?id=10090	C57BL/6 Mouse	Neurological Disease Animal Model	Cerebrovascular Diseases
222	Epilepsy	Pilocarpine Induced C57BL/6 Mouse Epilepsy's Disease Model	M1331	Mechanistic Investigation;Phenotype and Symptom Comparison;Behavior Studies	Ludwig Maximilians University	https://www.lmu.de/en/	rat	https://www.ncbi.nlm.nih.gov/Taxonomy/Browser/wwwtax.cgi?id=10116	Sprague Dawley Rat	Neurological Disease Animal Model	Cerebrovascular Diseases
223	Guillain-Barré Syndrome	Cd4+ T Cells Depleted Induced L31/cd4-/- Mouse Guillain-barre Syndrome's Disease Model	M1332	Mechanistic Investigation;Phenotype and Symptom Comparison;Behavior Studies	McGill University	https://www.mcgill.ca/microimm/	mouse	https://www.ncbi.nlm.nih.gov/Taxonomy/Browser/wwwtax.cgi?id=10090	L31/CD4-/- Mouse	Neurological Disease Animal Model	Autoimmune Disorders of the Nervous System
224	Stroke/Cerebrovascular Accident	Prefrontal Cortex Damage Induced C57BL/6J Mouse Stroke Model	M1337	Mechanistic Investigation;Phenotype and Symptom Comparison;Behavior Studies	University of Otago	https://www.otago.ac.nz/	mouse	https://www.ncbi.nlm.nih.gov/Taxonomy/Browser/wwwtax.cgi?id=10090	C57BL/6 Mouse	Neurological Disease Animal Model	Cerebrovascular Diseases
225	Multiple Sclerosis	35-55 Polypeptide Myelin Oligodendrocyte Glycoprotein Induced PLP_EGFP Mouse Multiple Sclerosis's Disease Model	M1338A	Mechanistic Investigation;Phenotype and Symptom Comparison;Behavior Studies	University of California	https://bri.ucla.edu/	mouse	https://www.ncbi.nlm.nih.gov/Taxonomy/Browser/wwwtax.cgi?id=10090	PLP_EGFP Tg Mouse	Neurological Disease Animal Model	Autoimmune Disorders of the Nervous System
226	Multiple Sclerosis	35-55 Polypeptide Myelin Oligodendrocyte Glycoprotein Induced Thy1-YFP Mouse Multiple Sclerosis's Disease Model	M1338B	Mechanistic Investigation;Phenotype and Symptom Comparison;Behavior Studies	University of California	https://bri.ucla.edu/	mouse	https://www.ncbi.nlm.nih.gov/Taxonomy/Browser/wwwtax.cgi?id=10090	Thy1-YFP Mouse	Neurological Disease Animal Model	Autoimmune Disorders of the Nervous System
227	Multiple Sclerosis	Human White Matter (hWM) Induced Multiple Sclerosis Marmoset Multiple Sclerosis's Disease Model	M1339	Mechanistic Investigation;Phenotype and Symptom Comparison;Behavior Studies;Pathological Study	National Institutes of Health	https://www.ninds.nih.gov/	monkey	https://www.ncbi.nlm.nih.gov/Taxonomy/Browser/wwwtax.cgi?id=9544	Marmoset	Neurological Disease Animal Model	Autoimmune Disorders of the Nervous System
228	Multiple Sclerosis	MOG35–55 Induced C57BL/6 Mouse Multiple Sclerosis's Disease Model	M1340	Mechanistic Investigation;Phenotype and Symptom Comparison;Behavior Studies	Department of Molecular Biotechnologies and Health Sciences	https://www.dmbhs.unito.it/do/home.pl	mouse	https://www.ncbi.nlm.nih.gov/Taxonomy/Browser/wwwtax.cgi?id=10090	C57BL/6 Mouse	Neurological Disease Animal Model	Autoimmune Disorders of the Nervous System
229	Multiple Sclerosis	MOG35-55 Peptide Induced C57BL/6 Mouse Multiple Sclerosis's Disease Model	M1341	Mechanistic Investigation;Phenotype and Symptom Comparison;Behavior Studies	Instituto Cajal-CSIC	http://www.cajal.csic.es/neurobiologia-molecular.html	mouse	https://www.ncbi.nlm.nih.gov/Taxonomy/Browser/wwwtax.cgi?id=10090	C57BL/6 Mouse	Neurological Disease Animal Model	Autoimmune Disorders of the Nervous System
230	Multiple Sclerosis	MOG Peptide Induced C57BL/6 Mouse Multiple Sclerosis Model	M1342	Mechanistic Investigation;Phenotype and Symptom Comparison;Behavior Studies	Tabriz University of Medical Sciences	https://www.rmcedu.com/tabriz-university-of-medical-sciences.html	mouse	https://www.ncbi.nlm.nih.gov/Taxonomy/Browser/wwwtax.cgi?id=10090	C57BL/6 Mouse	Neurological Disease Animal Model	Autoimmune Disorders of the Nervous System
231	Multiple Sclerosis	Myelin PLP 139–151 Induced Sjl/j Mouse Multiple Sclerosis's Disease Model	M1343	Mechanistic Investigation;Phenotype and Symptom Comparison;Behavior Studies	University of Michigan Medical School	https://www.pathology.med.umich.edu/	mouse	https://www.ncbi.nlm.nih.gov/Taxonomy/Browser/wwwtax.cgi?id=10090	SJL Mouse	Neurological Disease Animal Model	Autoimmune Disorders of the Nervous System
232	Multiple Sclerosis	MOG35–55 Peptide Induced CRMP2 cKO Mouse Multiple Sclerosis's Disease Model	M1344	Gene Function Study;Mechanistic Investigation;Phenotype and Symptom Comparison	University of Arizona	https://www.arizona.edu/	mouse	https://www.ncbi.nlm.nih.gov/Taxonomy/Browser/wwwtax.cgi?id=10090	Rosa26-FLPe Mouse	Neurological Disease Animal Model	Autoimmune Disorders of the Nervous System
233	Multiple Sclerosis	MOG35–55 Peptide Induced C57BL/6J Mouse Multiple Sclerosis's Disease Model	M1345	Mechanistic Investigation;Drug Screening;Phenotype and Symptom Comparison	Tohoku University	http://www.pharm.tohoku.ac.jp/english/join.html	mouse	https://www.ncbi.nlm.nih.gov/Taxonomy/Browser/wwwtax.cgi?id=10090	C57BL/6 Mouse	Neurological Disease Animal Model	Autoimmune Disorders of the Nervous System
234	Multiple Sclerosis	MOG 35-55 Peptide Induced C57BL/6 Mouse Multiple Sclerosis's Disease Model	M1350	Mechanistic Investigation;Phenotype and Symptom Comparison;Behavior Studies	Campus Bio-Medico University of Rome	https://www.unicampus.it/en	mouse	https://www.ncbi.nlm.nih.gov/Taxonomy/Browser/wwwtax.cgi?id=10090	C57BL/6 Mouse	Neurological Disease Animal Model	Autoimmune Disorders of the Nervous System
235	Meningioma	Human Kt21mg1 Meningioma Implant Athymic Mouse Meningioma's Disease Model	M1352	Mechanistic Investigation;Phenotype and Symptom Comparison	Johns Hopkins University School of Medicine	https://www.hopkinsmedicine.org/som/	mouse	https://www.ncbi.nlm.nih.gov/Taxonomy/Browser/wwwtax.cgi?id=10090	Athymic Rat	Neurological Disease Animal Model	Brain and other CNS tumors
236	Meningioma	Tumor Xenografts AdCre: Nf2 Mouse Meningioma's Disease Model	M1353	Phenotype and Symptom Comparison;Gene Function Study;Mechanistic Investigation	Department of Neurosurgery AP-HP	https://hopital-beaujon.aphp.fr/	mouse	https://www.ncbi.nlm.nih.gov/Taxonomy/Browser/wwwtax.cgi?id=10090	AdCre: Nf2flox2/flox2 Mouse	Neurological Disease Animal Model	Brain and other CNS tumors
237	Meningioma	Human Meningioma Cell Line (CH-157MN)xenografts of NUDE NU/NU Mouse Meningioma's Disease Model	M1354	Mechanistic Investigation;Phenotype and Symptom Comparison	Instituto de Investigacio′n Sanitaria Gregorio Maran?o′n	https://www.iisgm.com/	mouse	https://www.ncbi.nlm.nih.gov/Taxonomy/Browser/wwwtax.cgi?id=10090	Nude Mouse	Neurological Disease Animal Model	Brain and other CNS tumors
238	Meningioma	CH157MN Cell Line Induced Nude Mouse Meningioma's Disease Model	M1355	Phenotype and Symptom Comparison;Behavior Studies;Pathological Study	University of Torino	https://www.cim.unito.it/website/aboutus.php	mouse	https://www.ncbi.nlm.nih.gov/Taxonomy/Browser/wwwtax.cgi?id=10090	Nude Mouse	Neurological Disease Animal Model	Brain and other CNS tumors
239	Stroke/Cerebrovascular Accident	B-Lymphocyte-Induced C57BL/6J Mouse Stroke Model	M1356A	Mechanistic Investigation;Phenotype and Symptom Comparison;Behavior Studies	Stanford University School of Medicine	https://med.stanford.edu/	mouse	https://www.ncbi.nlm.nih.gov/Taxonomy/Browser/wwwtax.cgi?id=10090	C57BL/6 Mouse	Neurological Disease Animal Model	Cerebrovascular Diseases
240	Stroke/Cerebrovascular Accident	B-Lymphocyte-Induced BALB/c Mouse Stroke Model	M1356B	Mechanistic Investigation;Phenotype and Symptom Comparison;Behavior Studies	Stanford University School of Medicine	https://med.stanford.edu/	mouse	https://www.ncbi.nlm.nih.gov/Taxonomy/Browser/wwwtax.cgi?id=10090	BALB/c Mouse	Neurological Disease Animal Model	Cerebrovascular Diseases
241	Myasthenia Gravis	Torpedo AChR Induced Myasthenia Gravis Lewis Rat Myasthenia Gravis Model	M1361	Drug Screening;Mechanistic Investigation;Phenotype and Symptom Comparison;Behavior Studies	George Washington University	https://pharmacology.smhs.gwu.edu/	rat	https://www.ncbi.nlm.nih.gov/Taxonomy/Browser/wwwtax.cgi?id=10116	Lewis Rat	Neurological Disease Animal Model	Autoimmune Disorders of the Nervous System
242	Myasthenia Gravis	tAChR Induced C57BL/6J Mouse Myasthenia Gravis Model	M1362	Mechanistic Investigation;Phenotype and Symptom Comparison;Behavior Studies;Pathological Study	Charité-Universitätsmedizin Berlin	https://neuroanatomie.charite.de/en/research/	mouse	https://www.ncbi.nlm.nih.gov/Taxonomy/Browser/wwwtax.cgi?id=10090	C57BL/6 Mouse	Neurological Disease Animal Model	Autoimmune Disorders of the Nervous System
243	Myasthenia Gravis	Torpedo Californica Chrn Induced C57BL/6 Mouse Myasthenia Gravis Model	M1363	Phenotype and Symptom Comparison;Drug Screening	Shanghai Jiao Tong University School of Medicine	https://www.shsmu.edu.cn/english/	mouse	https://www.ncbi.nlm.nih.gov/Taxonomy/Browser/wwwtax.cgi?id=10090	C57BL/6 Mouse	Neurological Disease Animal Model	Autoimmune Disorders of the Nervous System
244	Myasthenia Gravis	R97-116-IFA Combined Induced Lewis Rat Myasthenia Gravis Model	M1364	Mechanistic Investigation;Phenotype and Symptom Comparison	Chinese PLA General Hospital	https://www.301hospital.com.cn/medicine/shenjing.html	rat	https://www.ncbi.nlm.nih.gov/Taxonomy/Browser/wwwtax.cgi?id=10116	Lewis Rat	Neurological Disease Animal Model	Autoimmune Disorders of the Nervous System
245	Myasthenia Gravis	MuSK Protein Induced A/WySnJ Mouse Myasthenia Gravis Model	M1365	Mechanistic Investigation;Phenotype and Symptom Comparison	Tokyo Metropolitan Institute of Gerontology	https://www.tmig.or.jp/	mouse	https://www.ncbi.nlm.nih.gov/Taxonomy/Browser/wwwtax.cgi?id=10090	A/WySnJ Mouse	Neurological Disease Animal Model	Autoimmune Disorders of the Nervous System
246	Myasthenia Gravis	tAChR Induced C57BL/6 Mouse Myasthenia Gravis Model	M1367	Phenotype and Symptom Comparison;Mechanistic Investigation	Baylor College of Medicine	https://www.exploregrad.baylor.edu/	mouse	https://www.ncbi.nlm.nih.gov/Taxonomy/Browser/wwwtax.cgi?id=10090	C57BL/6 Mouse	Neurological Disease Animal Model	Autoimmune Disorders of the Nervous System
247	Myasthenia Gravis	tAChR Induced IL-17ko Mouse Myasthenia Gravis Model	M1368	Phenotype and Symptom Comparison;Gene Function Study;Mechanistic Investigation	George Washington University	https://www.gwhospital.com/conditions-services/neurosciences-institute	mouse	https://www.ncbi.nlm.nih.gov/Taxonomy/Browser/wwwtax.cgi?id=10090	IL-17ko Mouse	Neurological Disease Animal Model	Autoimmune Disorders of the Nervous System
248	Myasthenia Gravis	Recombinant H-AChR Induced HLA-DQ8 Mouse Myasthenia Gravis Model	M1369A	Mechanistic Investigation;Gene Function Study;Phenotype and Symptom Comparison	Nanchang University	http://www.yfygxyy.com/	mouse	https://www.ncbi.nlm.nih.gov/Taxonomy/Browser/wwwtax.cgi?id=10090	HLA-DQ8 Mouse	Neurological Disease Animal Model	Autoimmune Disorders of the Nervous System
249	Myasthenia Gravis	Recombinant H-AChR Induced HLA-DR3 Mouse Myasthenia Gravis Model	M1369B	Mechanistic Investigation;Gene Function Study;Phenotype and Symptom Comparison	Nanchang University	http://www.yfygxyy.com/	mouse	https://www.ncbi.nlm.nih.gov/Taxonomy/Browser/wwwtax.cgi?id=10090	HLA-DR3 Mouse	Neurological Disease Animal Model	Autoimmune Disorders of the Nervous System
250	Stroke/Cerebrovascular Accident	Endoglin Deficiency Induced Eng Heterozygous (Eng+/–) Mouse Stroke Model	M1371	Mechanistic Investigation;Phenotype and Symptom Comparison;Behavior Studies	UCLA	https://www.ucla.edu/	mouse	https://www.ncbi.nlm.nih.gov/Taxonomy/Browser/wwwtax.cgi?id=10090	Eng heterozygous (Eng+/–)	Neurological Disease Animal Model	Cerebrovascular Diseases
251	Stroke/Cerebrovascular Accident	Hippocampal-Mediated Cognitive Decline Induced C57BL/6J Mouse Stroke Model	M1372	Mechanistic Investigation;Phenotype and Symptom Comparison;Behavior Studies	Jena University Hospital	https://www.uni-jena.de/en/research/network/jena-university-hospital	mouse	https://www.ncbi.nlm.nih.gov/Taxonomy/Browser/wwwtax.cgi?id=10090	C57BL/6 Mouse	Neurological Disease Animal Model	Cerebrovascular Diseases
252	Stroke/Cerebrovascular Accident	The Middle Cerebral Artery Occlusion(MCAO) Induced CCR2RFP+CX3CR1GFP/+ Mouse Stroke Model	M1374	Mechanistic Investigation;Phenotype and Symptom Comparison;Behavior Studies	University of California	https://www.universityofcalifornia.edu/	mouse	https://www.ncbi.nlm.nih.gov/Taxonomy/Browser/wwwtax.cgi?id=10090	C57BL/6 Mouse	Neurological Disease Animal Model	Cerebrovascular Diseases
253	Stroke/Cerebrovascular Accident	Permanent Tandem Occlusion of The Left distal Middle Cerebral Artery (dMCAO) Induced Young C57BL/6J Mouse Stroke Model	M1377A	Mechanistic Investigation;Phenotype and Symptom Comparison;Behavior Studies	University of Pittsburgh School of Medicine	https://www.medschool.pitt.edu/	mouse	https://www.ncbi.nlm.nih.gov/Taxonomy/Browser/wwwtax.cgi?id=10090	C57BL/6 Mouse	Neurological Disease Animal Model	Cerebrovascular Diseases
254	Stroke/Cerebrovascular Accident	Ipsilateral Common Carotid Artery Occlusion (CCAO) Induced Old C57BL/6J Mouse Stroke Model	M1377B	Mechanistic Investigation;Phenotype and Symptom Comparison;Behavior Studies	University of Pittsburgh School of Medicine	https://www.medschool.pitt.edu/	mouse	https://www.ncbi.nlm.nih.gov/Taxonomy/Browser/wwwtax.cgi?id=10090	C57BL/6 Mouse	Neurological Disease Animal Model	Cerebrovascular Diseases
255	Stroke/Cerebrovascular Accident	Behavior Stimulus Duration Induced OMP-tTA Mouse Stroke Model	M1378	Mechanistic Investigation;Phenotype and Symptom Comparison;Behavior Studies	National Institute of Neurological Disorders and Stroke	https://www.ninds.nih.gov/	mouse	https://www.ncbi.nlm.nih.gov/Taxonomy/Browser/wwwtax.cgi?id=10090	OMP-tTA Mouse	Neurological Disease Animal Model	Cerebrovascular Diseases
256	Myasthenia Gravis	T-AChR Induced T-AChR-α Tg Mouse Myasthenia Gravis Model	M1379	Mechanistic Investigation;Gene Function Study;Phenotype and Symptom Comparison;Behavior Studies	University of Texas	https://www.utexas.edu/	mouse	https://www.ncbi.nlm.nih.gov/Taxonomy/Browser/wwwtax.cgi?id=10090	T-AChR α Tg Mouse	Neurological Disease Animal Model	Autoimmune Disorders of the Nervous System
257	Myasthenia Gravis	AChR-α Subunit Induced C57BL/6J Mouse Myasthenia Gravis Model	M1380	Phenotype and Symptom Comparison;Mechanistic Investigation	Zhengzhou University	https://en.genomics.cn/en-Institute.html	mouse	https://www.ncbi.nlm.nih.gov/Taxonomy/Browser/wwwtax.cgi?id=10090	C57BL/6 Mouse	Neurological Disease Animal Model	Autoimmune Disorders of the Nervous System
258	Myasthenia Gravis	MuSK Induced Lewis Rat Myasthenia Gravis Model	M1381	Phenotype and Symptom Comparison;Mechanistic Investigation	University of California	https://www.universityofcalifornia.edu/	rat	https://www.ncbi.nlm.nih.gov/Taxonomy/Browser/wwwtax.cgi?id=10116	Lewis Rat	Neurological Disease Animal Model	Autoimmune Disorders of the Nervous System
259	Myasthenia Gravis	MuSK Induced IgG1 KO Mouse Myasthenia Gravis Model	M1382	Mechanistic Investigation;Gene Function Study;Phenotype and Symptom Comparison	University of Istanbu	https://deneyseltip.istanbul.edu.tr/en	mouse	https://www.ncbi.nlm.nih.gov/Taxonomy/Browser/wwwtax.cgi?id=10090	IgG1 KO Mouse	Neurological Disease Animal Model	Autoimmune Disorders of the Nervous System
260	Myasthenia Gravis	Torpedo AChR Induced C57BL/6 Mouse Myasthenia Gravis Model	M1383	Mechanistic Investigation;Phenotype and Symptom Comparison	The Fifth Affiliated Hospital of Zhengzhou University	http://international.zzu.edu.cn/en/school/detail?cid=3&pid=3&detail=18	mouse	https://www.ncbi.nlm.nih.gov/Taxonomy/Browser/wwwtax.cgi?id=10090	C57BL/6 Mouse	Neurological Disease Animal Model	Autoimmune Disorders of the Nervous System
261	Myasthenia Gravis	Torpedo AChR Induced Lewis Rat Myasthenia Gravis Model	M1384A	Mechanistic Investigation;Phenotype and Symptom Comparison;Pathological Study	Sorbonne Universités	https://sante.sorbonne-universite.fr/en/structures-de-recherche/center-research-myology	rat	https://www.ncbi.nlm.nih.gov/Taxonomy/Browser/wwwtax.cgi?id=10116	Lewis Rat	Neurological Disease Animal Model	Autoimmune Disorders of the Nervous System
262	Myasthenia Gravis	Torpedo AChR Induced C57BL/6J Mouse Myasthenia Gravis Model	M1384B	Mechanistic Investigation;Phenotype and Symptom Comparison	Sorbonne Universités	https://sante.sorbonne-universite.fr/en/structures-de-recherche/center-research-myology	mouse	https://www.ncbi.nlm.nih.gov/Taxonomy/Browser/wwwtax.cgi?id=10090	C57BL/6 Mouse	Neurological Disease Animal Model	Autoimmune Disorders of the Nervous System
263	Myasthenia Gravis	tAChR Induced C57BL/6-Vav1tm2Mal Mouse Myasthenia Gravis Model	M1385	Mechanistic Investigation;Gene Function Study	Johns Hopkins University	https://www.jhu.edu/	mouse	https://www.ncbi.nlm.nih.gov/Taxonomy/Browser/wwwtax.cgi?id=10090	C57BL/6-Vav1tm2Mal Mouse	Neurological Disease Animal Model	Autoimmune Disorders of the Nervous System
264	CNS Tumor	Snf5F/Fp53L/L GFAPCre Transgenic Mouse CNS Tumor Model	M1394A	Mechanistic Investigation;Gene Function Study;Phenotype and Symptom Comparison	University of Eastern Finland	https://www.uef.fi/en/unit/ai-virtanen-institute-for-molecular-sciences	mouse	https://www.ncbi.nlm.nih.gov/Taxonomy/Browser/wwwtax.cgi?id=10090	GFAP-Cre × Snf5F/F × Fp53L/L Mouse	Neurological Disease Animal Model	Brain and other CNS tumors
265	CNS Tumor	Snf5F/Fp53L/L GFAPCre Transgenic Mouse CNS Tumor Model	M1394B	Mechanistic Investigation;Gene Function Study;Phenotype and Symptom Comparison	Children's hospital of Philadelphia	https://www.chop.edu/	mouse	https://www.ncbi.nlm.nih.gov/Taxonomy/Browser/wwwtax.cgi?id=10090	GFAP-Cre × Snf5F/F × Fp53L/L Mouse	Neurological Disease Animal Model	Brain and other CNS tumors
266	Brain Tumor	C6 cells Induced Sprague–Dawley Rat CNS tumor Model	M1395	Mechanistic Investigation;Gene Function Study	Chang Gung Memorial Hospital	https://www.changgung.hospital/en/featured-1.aspx?id=2016122313502353868&bid=5	rat	https://www.ncbi.nlm.nih.gov/Taxonomy/Browser/wwwtax.cgi?id=10116	Sprague Dawley Rat	Neurological Disease Animal Model	Brain and other CNS tumors
267	CNS Tumor	Tumor Cells Induced Sprague-Dawley Rat CNS Tumor Model	M1396	Phenotype and Symptom Comparison;Behavior Studies	University of Florida	https://mae.ufl.edu/	rat	https://www.ncbi.nlm.nih.gov/Taxonomy/Browser/wwwtax.cgi?id=10116	Sprague Dawley Rat	Neurological Disease Animal Model	Brain and other CNS tumors
268	CNS Tumor	Tumor cell Line VX2 Carcinoma Induced New Zealand White Rabbit CNS Tumor Model	M1397	Mechanistic Investigation;Phenotype and Symptom Comparison;Behavior Studies	The Johns Hopkins University School of Medicine	https://www.hopkinsmedicine.org/som/	rabbit	https://www.ncbi.nlm.nih.gov/Taxonomy/Browser/wwwtax.cgi?id=9986	New Zealand white Rabbit	Neurological Disease Animal Model	Brain and other CNS tumors
269	CNS Tumor	Lentivirus Vector Induced New Zealand White Rabbit CNS Tumor Model	M1398	Phenotype and Symptom Comparison;Mechanistic Investigation	University of Eastern Finland	https://www.uef.fi/en/unit/ai-virtanen-institute-for-molecular-sciences	rabbit	https://www.ncbi.nlm.nih.gov/Taxonomy/Browser/wwwtax.cgi?id=9986	New Zealand white Rabbit	Neurological Disease Animal Model	Brain and other CNS tumors
270	Epilepsy	The Middle Cerebral Artery Occlusion(MCAO) WAG/Rij Rat Epilepsy Model	M1401	Mechanistic Investigation;Phenotype and Symptom Comparison;Behavior Studies	Magna Græcia University	https://en.wikipedia.org/wiki/Magna_Gr%C3%A6cia_University	rat	https://www.ncbi.nlm.nih.gov/Taxonomy/Browser/wwwtax.cgi?id=10116	WAG/Rij Rat	Neurological Disease Animal Model	Cerebrovascular Diseases
271	Brain Tumor	3LL cells Induced BALB/c Mouse Brain Tumor Model	M1402	Mechanistic Investigation;Phenotype and Symptom Comparison	University of Manitoba	https://umanitoba.ca/medicine/department-pharmacology-and-therapeutics	mouse	https://www.ncbi.nlm.nih.gov/Taxonomy/Browser/wwwtax.cgi?id=10090	BALB/c Mouse	Neurological Disease Animal Model	Brain and other CNS tumors
272	Brain Tumor	Rat glioma cells Induced Fischer344 Rat Brain Tumor Model	M1403	Phenotype and Symptom Comparison;Mechanistic Investigation	National Yang-Ming University	https://birs.nycu.edu.tw/?page_id=698	rat	https://www.ncbi.nlm.nih.gov/Taxonomy/Browser/wwwtax.cgi?id=10116	Fischer 344 Rat	Neurological Disease Animal Model	Brain and other CNS tumors
273	Brain Tumor	GL261 cell line Induced C57BL/6 Mouse Brain Tumor Model	M1404	Mechanistic Investigation;Phenotype and Symptom Comparison	Northwestern University Feinberg School of Medicine	https://www.feinberg.northwestern.edu/sites/microbiology-immunology/index.html	mouse	https://www.ncbi.nlm.nih.gov/Taxonomy/Browser/wwwtax.cgi?id=10090	C57BL/6 Mouse	Neurological Disease Animal Model	Brain and other CNS tumors
274	Brain Tumor	U87 MG-luc2 Human Glioblastoma Cell Line Induced BALB/c Mouse Brain Tumor Model	M1405	Mechanistic Investigation;Phenotype and Symptom Comparison	National University of Singapore	https://www.nus.edu.sg/	mouse	https://www.ncbi.nlm.nih.gov/Taxonomy/Browser/wwwtax.cgi?id=10090	BALB/c Mouse	Neurological Disease Animal Model	Brain and other CNS tumors
275	CNS Tumor	Platelet-derived Growth Factor (PDGF) Induced Sprague–Dawley Rat CNS Tumor Model	M1406	Mechanistic Investigation;Phenotype and Symptom Comparison	University of Eastern Finland	https://www.uef.fi/en/unit/ai-virtanen-institute-for-molecular-sciences	rat	https://www.ncbi.nlm.nih.gov/Taxonomy/Browser/wwwtax.cgi?id=10116	Sprague Dawley Rat	Neurological Disease Animal Model	Brain and other CNS tumors
276	Stroke/Cerebrovascular Accident	Maternal Stress and Terbutaline Induced Sprague-Dawley Rat Epilepsy Model	M1407	Mechanistic Investigation;Phenotype and Symptom Comparison;Behavior Studies	University of Colorado	https://www.colorado.edu/	rat	https://www.ncbi.nlm.nih.gov/Taxonomy/Browser/wwwtax.cgi?id=10116	Sprague Dawley Rat	Neurological Disease Animal Model	Cerebrovascular Diseases
277	Brain Tumor	DF-1 cells Induced Ntv-a/Ink4a2/2Arf2/2 Mouse Brain Tumor Model	M1414	Phenotype and Symptom Comparison	Sloan Kettering Institute for Cancer Research	https://www.mskcc.org/departments/radiology	mouse	https://www.ncbi.nlm.nih.gov/Taxonomy/Browser/wwwtax.cgi?id=10090	Ntv-a/Ink4a2/2Arf2/2 Mouse	Neurological Disease Animal Model	Brain and other CNS tumors
278	Brain Tumor	Tumor Cell Induced Wistar Rat Brain Tumor Model	M1415	Phenotype and Symptom Comparison	Justus Liebig University	https://www.uni-giessen.de/en	rat	https://www.ncbi.nlm.nih.gov/Taxonomy/Browser/wwwtax.cgi?id=10116	Wistar Rat	Neurological Disease Animal Model	Brain and other CNS tumors
279	Multiple Sclerosis	MOG35-55/CFA and Pertussis Toxin Induced C57BL/6 Mouse Multiple Sclerosis's Disease Model	M1416	Mechanistic Investigation;Phenotype and Symptom Comparison	IRCCS San Raffaele Scientific Institute	https://research.hsr.it/en/research-hospital/intro.html	mouse	https://www.ncbi.nlm.nih.gov/Taxonomy/Browser/wwwtax.cgi?id=10090	C57BL/6 Mouse	Neurological Disease Animal Model	Autoimmune Disorders of the Nervous System
280	Multiple Sclerosis	Social Disruption Stress (SDR) Induced SJL Mouse Multiple Sclerosis's Disease Model	M1417	Mechanistic Investigation;Phenotype and Symptom Comparison	Texas A&M University	https://www.tamu.edu/	mouse	https://www.ncbi.nlm.nih.gov/Taxonomy/Browser/wwwtax.cgi?id=10090	SJL Mouse	Neurological Disease Animal Model	Autoimmune Disorders of the Nervous System
281	Epilepsy	Carbon Dioxide-Induced Respiratory Compromise Slow/fast Induced Rat Epilepsy Model	M1418	Mechanistic Investigation;Phenotype and Symptom Comparison;Behavior Studies	Carleton University	https://carleton.ca/	rat	https://www.ncbi.nlm.nih.gov/Taxonomy/Browser/wwwtax.cgi?id=10116	Seizure-prone Rat and Seizure-resistant Rat	Neurological Disease Animal Model	Cerebrovascular Diseases
282	Epilepsy	Pilocarpine Induced Wistar Rat Temporal Lobe Epilepsy(TLE) Model	M1419	Mechanistic Investigation;Phenotype and Symptom Comparison;Behavior Studies;Pathological Study	Federal University of Santa Catarina	https://en.ufsc.br/	rat	https://www.ncbi.nlm.nih.gov/Taxonomy/Browser/wwwtax.cgi?id=10116	Wistar Rat	Neurological Disease Animal Model	Cerebrovascular Diseases
283	Epilepsy	Routine Handling Induced EL Mouse Epilepsy Model	M1420A	Mechanistic Investigation;Phenotype and Symptom Comparison;Behavior Studies	Boston College	https://www.bc.edu/	mouse	https://www.ncbi.nlm.nih.gov/Taxonomy/Browser/wwwtax.cgi?id=10090	EL Mouse	Neurological Disease Animal Model	Cerebrovascular Diseases
284	Epilepsy	Routine Handling Induced DDY Mouse Epilepsy Model	M1420B	Mechanistic Investigation;Phenotype and Symptom Comparison;Behavior Studies	Boston College	https://www.bc.edu/	mouse	https://www.ncbi.nlm.nih.gov/Taxonomy/Browser/wwwtax.cgi?id=10090	DDY Mouse	Neurological Disease Animal Model	Cerebrovascular Diseases
285	Epilepsy	Sedentary Induced SwLo Rat Epilepsy Model	M1423A	Mechanistic Investigation;Phenotype and Symptom Comparison;Behavior Studies	Emory University School of Medicine	https://med.emory.edu/	rat	https://www.ncbi.nlm.nih.gov/Taxonomy/Browser/wwwtax.cgi?id=10116	SwLo Rat	Neurological Disease Animal Model	Cerebrovascular Diseases
286	Epilepsy	Sedentary Induced SwHi Rat Epilepsy Model	M1423B	Mechanistic Investigation;Phenotype and Symptom Comparison;Behavior Studies	Emory University School of Medicine	https://med.emory.edu/	rat	https://www.ncbi.nlm.nih.gov/Taxonomy/Browser/wwwtax.cgi?id=10116	SwHi Rat	Neurological Disease Animal Model	Cerebrovascular Diseases
287	Epilepsy	Stress or Anxiety Induced FVB/N Wild-type Mouse Epilepsy Model	M1425A	Mechanistic Investigation;Phenotype and Symptom Comparison;Behavior Studies	University of Veterinary Medicine	https://www.vetmed.ucdavis.edu/	mouse	https://www.ncbi.nlm.nih.gov/Taxonomy/Browser/wwwtax.cgi?id=10090	FVB/N WT Mouse	Neurological Disease Animal Model	Cerebrovascular Diseases
288	Epilepsy	Stress or Anxiety Induced Pgp Knock-out Mouse Epilepsy Model	M1425B	Mechanistic Investigation;Phenotype and Symptom Comparison;Behavior Studies	University of Veterinary Medicine	https://www.vetmed.ucdavis.edu/	mouse	https://www.ncbi.nlm.nih.gov/Taxonomy/Browser/wwwtax.cgi?id=10090	Pgp knock-out Mouse	Neurological Disease Animal Model	Cerebrovascular Diseases
289	Epilepsy	The Middle Cerebral Artery Occlusion(MCAO) Induced Genetic Absence Epilepsy(GAERS) Rat Epilepsy Model	M1426A	Mechanistic Investigation;Phenotype and Symptom Comparison;Behavior Studies	University of Saskatchewan	https://www.usask.ca/	rat	https://www.ncbi.nlm.nih.gov/Taxonomy/Browser/wwwtax.cgi?id=10116	GAERS Rat	Neurological Disease Animal Model	Cerebrovascular Diseases
290	Epilepsy	The Middle Cerebral Artery Occlusion(MCAO) Induced Non-epileptic Control (NEC) Rat Epilepsy Model	M1426B	Mechanistic Investigation;Phenotype and Symptom Comparison;Behavior Studies	University of Saskatchewan	https://www.usask.ca/	rat	https://www.ncbi.nlm.nih.gov/Taxonomy/Browser/wwwtax.cgi?id=10116	NEC Rat	Neurological Disease Animal Model	Cerebrovascular Diseases
291	Depression	Chronic Corticosterone Induced C57BL/6J Mouse Depression's Diseases Model	M1429	Phenotype and Symptom Comparison;Mechanistic Investigation	Universidad de Cantabria-CSIC	https://web.unican.es/ibbtec/es-es	mouse	https://www.ncbi.nlm.nih.gov/Taxonomy/Browser/wwwtax.cgi?id=10090	C57BL/6 Mouse	Neurological Disease Animal Model	Neuropsychiatric Diseases
292	Depression	Zinc Deficiency Induced CD-1 Mouse Depression's Diseases Model	M1430	Mechanistic Investigation;Phenotype and Symptom Comparison	Jagiellonian University Medical College	https://cm-uj.krakow.pl/	mouse	https://www.ncbi.nlm.nih.gov/Taxonomy/Browser/wwwtax.cgi?id=10090	CD-1 Mouse	Neurological Disease Animal Model	Neuropsychiatric Diseases
293	Depression	Restraint Induced ICR Mouse Depression's Diseases Model	M1431	Mechanistic Investigation;Phenotype and Symptom Comparison;Behavior Studies	College of Medicine Hallym University	https://en.hallym.ac.kr/exchange_en/academics/madicine/medicine-intro.do	mouse	https://www.ncbi.nlm.nih.gov/Taxonomy/Browser/wwwtax.cgi?id=10090	ICR Mouse	Neurological Disease Animal Model	Neuropsychiatric Diseases
294	Depression	Chronic Social Defeat C57BL/6J Mouse Depression's Diseases Model	M1432	Mechanistic Investigation;Phenotype and Symptom Comparison	University of Texas	https://www.utexas.edu/	mouse	https://www.ncbi.nlm.nih.gov/Taxonomy/Browser/wwwtax.cgi?id=10090	C57BL/6 Mouse	Neurological Disease Animal Model	Neuropsychiatric Diseases
295	Depression	Chronic Unpredictable Mild Stress Induced Rat Depression's Diseases Model	M1433	Mechanistic Investigation;Phenotype and Symptom Comparison	Shaanxi Normal University	https://www.snnu.edu.cn/	rat	https://www.ncbi.nlm.nih.gov/Taxonomy/Browser/wwwtax.cgi?id=10116	FSL/FRL Rat	Neurological Disease Animal Model	Neuropsychiatric Diseases
296	Depression	I/Rouen Transgenic Mouse Depression's Diseases Model	M1434A	Mechanistic Investigation;Phenotype and Symptom Comparison	Lyon Neuroscience Research Center	https://www.crnl.fr/	mouse	https://www.ncbi.nlm.nih.gov/Taxonomy/Browser/wwwtax.cgi?id=10090	I/Rouen Mouse	Neurological Disease Animal Model	Neuropsychiatric Diseases
297	Depression	H/Rouen Transgenic Mouse Depression's Diseases Model	M1434B	Mechanistic Investigation;Phenotype and Symptom Comparison	Lyon Neuroscience Research Center	https://www.crnl.fr/	mouse	https://www.ncbi.nlm.nih.gov/Taxonomy/Browser/wwwtax.cgi?id=10090	H/Rouen Mouse	Neurological Disease Animal Model	Neuropsychiatric Diseases
298	Depression	Flinders Sensitive Line Induced Mouse Transgenic Mouse Depression's Diseases Model	M1435	Mechanistic Investigation;Phenotype and Symptom Comparison	Aarhus University Hospital	https://www.en.auh.dk/	rat	https://www.ncbi.nlm.nih.gov/Taxonomy/Browser/wwwtax.cgi?id=10116	FSL Rat	Neurological Disease Animal Model	Neuropsychiatric Diseases
299	Depression	Chronic Unpredictable Mild Stress Induced C57BL/6 Mouse Depression's Diseases Model	M1436	Mechanistic Investigation;Phenotype and Symptom Comparison	Beijing Normal University	https://english-cls.bnu.edu.cn/faculty/biology/86593.html	mouse	https://www.ncbi.nlm.nih.gov/Taxonomy/Browser/wwwtax.cgi?id=10090	C57BL/6 Mouse	Neurological Disease Animal Model	Neuropsychiatric Diseases
300	Depression	Chronic Mild Stress Induced Wistar Rat Depression's Diseases Model	M1437	Mechanistic Investigation;Phenotype and Symptom Comparison	First Hospital of Jilin University	http://cie.jlu.edu.cn/info/1137/1681.htm	rat	https://www.ncbi.nlm.nih.gov/Taxonomy/Browser/wwwtax.cgi?id=10116	Wistar Rat	Neurological Disease Animal Model	Neuropsychiatric Diseases
301	Depression	Different Stress Induced Sprague-Dawley Rat Depression's Diseases Model	M1438	Mechanistic Investigation;Phenotype and Symptom Comparison;Behavior Studies	The First Affiliated Hospital of Chongqing Medical University	https://english.cqmu.edu.cn/info/1172/1302.htm	rat	https://www.ncbi.nlm.nih.gov/Taxonomy/Browser/wwwtax.cgi?id=10116	Sprague Dawley Rat	Neurological Disease Animal Model	Neuropsychiatric Diseases
302	Depression	Chronic Unpredictable Mild Stress Induced Cynomolgus Macaque Depression's Diseases Model	M1439	Mechanistic Investigation;Phenotype and Symptom Comparison;Behavior Studies	Chongqing Key Laboratory of Neurobiology	https://basic.cqmu.edu.cn/info/1021/1331.htm	monkey	https://www.ncbi.nlm.nih.gov/Taxonomy/Browser/wwwtax.cgi?id=9544	Cynomolgus Macaque	Neurological Disease Animal Model	Neuropsychiatric Diseases
303	Depression	Postpartum Cynomolgus Induced Monkey Depression's Diseases Model	M1440	Mechanistic Investigation;Phenotype and Symptom Comparison	Kunming Institute of Zoology	http://english.kiz.cas.cn/amhd/	monkey	https://www.ncbi.nlm.nih.gov/Taxonomy/Browser/wwwtax.cgi?id=9544	Cynomolgus Macaque	Neurological Disease Animal Model	Neuropsychiatric Diseases
304	Depression	Chronic Stress Induced Depressed Cynomolgus Macaque Depression's Diseases Model	M1441	Mechanistic Investigation;Phenotype and Symptom Comparison	Emory College	https://biology.emory.edu/home/	monkey	https://www.ncbi.nlm.nih.gov/Taxonomy/Browser/wwwtax.cgi?id=9544	Cynomolgus Macaque	Neurological Disease Animal Model	Neuropsychiatric Diseases
305	Depression	Social Stress Induced Macaque Depression's Diseases Model	M1442	Mechanistic Investigation;Phenotype and Symptom Comparison	The First Affiliated Hospital of Chongqing Medical University	https://english.cqmu.edu.cn/info/1172/1302.htm	monkey	https://www.ncbi.nlm.nih.gov/Taxonomy/Browser/wwwtax.cgi?id=9544	Rhesus macaque	Neurological Disease Animal Model	Neuropsychiatric Diseases
306	Depression	Spontaneously Depressive Cynomolgus Induced Macaque Depression's Diseases Model	M1443	Mechanistic Investigation;Phenotype and Symptom Comparison	The First Affiliated Hospital of Chongqing Medical University	https://english.cqmu.edu.cn/info/1172/1302.htm	monkey	https://www.ncbi.nlm.nih.gov/Taxonomy/Browser/wwwtax.cgi?id=9544	Cynomolgus Macaque	Neurological Disease Animal Model	Neuropsychiatric Diseases
307	Depression	Stress Induced Cynomolgus Macaque Depression's Diseases Model	M1444	Mechanistic Investigation;Phenotype and Symptom Comparison	Winston-Salem	https://school.wakehealth.edu/	monkey	https://www.ncbi.nlm.nih.gov/Taxonomy/Browser/wwwtax.cgi?id=9544	Cynomolgus Macaque	Neurological Disease Animal Model	Neuropsychiatric Diseases
308	Depression	Spontaneously Depressive Cynomolgus Macaque Model	M1445	Mechanistic Investigation;Phenotype and Symptom Comparison	Wake Forest School of Medicine	https://school.wakehealth.edu/	monkey	https://www.ncbi.nlm.nih.gov/Taxonomy/Browser/wwwtax.cgi?id=9544	Cynomolgus Macaque	Neurological Disease Animal Model	Neuropsychiatric Diseases
309	Depression	No Visual Contact Induced Macaque Depression's Diseases Model	M1446A	Mechanistic Investigation;Phenotype and Symptom Comparison;Behavior Studies	The First Affiliated Hospital of Chongqing Medical University	https://english.cqmu.edu.cn/info/1172/1302.htm	monkey	https://www.ncbi.nlm.nih.gov/Taxonomy/Browser/wwwtax.cgi?id=9544	Rhesus macaque	Neurological Disease Animal Model	Neuropsychiatric Diseases
310	Depression	Standard Single Cage Induced Macaque Depression's Diseases Model	M1446B	Mechanistic Investigation;Phenotype and Symptom Comparison;Behavior Studies	The First Affiliated Hospital of Chongqing Medical University	https://english.cqmu.edu.cn/info/1172/1302.htm	monkey	https://www.ncbi.nlm.nih.gov/Taxonomy/Browser/wwwtax.cgi?id=9544	Rhesus macaque	Neurological Disease Animal Model	Neuropsychiatric Diseases
311	Multiple Sclerosis	Human Recombinant Myelin Oligodendrocyte Glycoprotein Induced Multiple Sclerosis Rhesus Macaque Sclerosis's Disease Model	M1455	Mechanistic Investigation;Phenotype and Symptom Comparison;Behavior Studies	Biomedical Primate Research Centre	https://www.bprc.nl/	monkey	https://www.ncbi.nlm.nih.gov/Taxonomy/Browser/wwwtax.cgi?id=9544	Rhesus Macaque	Neurological Disease Animal Model	Autoimmune Disorders of the Nervous System
312	Brain Tumor	U-87 MG Xenografted Induced nu/nu Mouse Brain Tumor Model	M1456	Phenotype and Symptom Comparison;Behavior Studies	Mazandaran University of Medical Sciences	http://educationiran.com/en/mazandaran	mouse	https://www.ncbi.nlm.nih.gov/Taxonomy/Browser/wwwtax.cgi?id=10090	C57 nu/nu Mouse	Neurological Disease Animal Model	Brain and other CNS tumors
313	Epilepsy	Astrocyte-Specific TSC1 Induced C57BL/6N-Crl Mouse Epilepsy Model	M1457	Mechanistic Investigation;Phenotype and Symptom Comparison;Behavior Studies	Washington University School of Medicine in St.Louis	https://medicine.wustl.edu/	mouse	https://www.ncbi.nlm.nih.gov/Taxonomy/Browser/wwwtax.cgi?id=10090	C57Bl/6N-Crl Mouse	Neurological Disease Animal Model	Cerebrovascular Diseases
314	Epilepsy	C-aminobutyric Acid Neurotransmitter Induced Disorder Induced Sprague-Dawley Rat Epilepsy Model	M1460	Mechanistic Investigation;Phenotype and Symptom Comparison;Behavior Studies	Institute of Neurology	https://www.ucl.ac.uk/ion/ucl-institute-neurology#:~:text=The%20Institute%20of%20Neurology%20has,National%20Hospital%20for%20Neurology%20%26%20Neurosurgery.	rat	https://www.ncbi.nlm.nih.gov/Taxonomy/Browser/wwwtax.cgi?id=10116	Sprague Dawley Rat	Neurological Disease Animal Model	Cerebrovascular Diseases
315	Brain Tumor	U87-MG cells Induced RNU Rat Brain Tumor Model	M1461	Phenotype and Symptom Comparison;Behavior Studies	Harvard Medical School	https://hms.harvard.edu/	rat	https://www.ncbi.nlm.nih.gov/Taxonomy/Browser/wwwtax.cgi?id=10116	RNU Rat	Neurological Disease Animal Model	Brain and other CNS tumors
316	Brain Tumor	GL261 cells Induced C57BL/6 TCR-δ-/- Mouse Brain Tumor Model	M1462	Mechanistic Investigation;Phenotype and Symptom Comparison	University of Alabama at Birmingham School of Medicine	https://www.birmingham.ac.uk/schools/medical-school/index.aspx	mouse	https://www.ncbi.nlm.nih.gov/Taxonomy/Browser/wwwtax.cgi?id=10090	C57BL/6 TCR-δ-/- Mouse	Neurological Disease Animal Model	Brain and other CNS tumors
317	Brain Tumor	U87 Induced NOD-SCID Mouse Brain Tumor Model	M1463A	Phenotype and Symptom Comparison;Mechanistic Investigation	Sun Yat-Sen University Cancer Center	https://www.uicc.org/membership/sun-yat-sen-university-cancer-center	mouse	https://www.ncbi.nlm.nih.gov/Taxonomy/Browser/wwwtax.cgi?id=10090	NOD-SCID Mouse	Neurological Disease Animal Model	Brain and other CNS tumors
318	Brain Tumor	U373 Induced NOD-SCID Mouse Brain Tumor Model	M1463B	Phenotype and Symptom Comparison;Behavior Studies	Sun Yat-Sen University Cancer Center	https://www.uicc.org/membership/sun-yat-sen-university-cancer-center	mouse	https://www.ncbi.nlm.nih.gov/Taxonomy/Browser/wwwtax.cgi?id=10090	NOD-SCID Mouse	Neurological Disease Animal Model	Brain and other CNS tumors
319	Brain Tumor	U-87 MG glioma cell Induced NMRI nude Mouse Brain Tumor Model	M1464	Mechanistic Investigation;Phenotype and Symptom Comparison	Université catholique de Louvain	https://uclouvain.be/en/research-institutes/ldri	mouse	https://www.ncbi.nlm.nih.gov/Taxonomy/Browser/wwwtax.cgi?id=10090	Nude Mouse	Neurological Disease Animal Model	Brain and other CNS tumors
320	CNS Tumor	BAL17 Cells Induced BALB/c Mouse CNS Tumor Model	M1465A	Mechanistic Investigation;Phenotype and Symptom Comparison	University Hospital of Cologne	https://gerit.org/en/institutiondetail/27148	mouse	https://www.ncbi.nlm.nih.gov/Taxonomy/Browser/wwwtax.cgi?id=10090	BALB/c Mouse	Neurological Disease Animal Model	Brain and other CNS tumors
321	CNS Tumor	BAL17VII Cells Induced BALB/c Mouse CNS Tumor Model	M1465B	Mechanistic Investigation;Phenotype and Symptom Comparison	University Hospital of Cologne	https://gerit.org/en/institutiondetail/27148	mouse	https://www.ncbi.nlm.nih.gov/Taxonomy/Browser/wwwtax.cgi?id=10090	BALB/c Mouse	Neurological Disease Animal Model	Brain and other CNS tumors
322	Brain Tumor	Lentiviral Induced B6.Cg-Tg(Syn1-cre)671Jxm/J Mouse Brain Tumor Model	M1466	Mechanistic Investigation;Phenotype and Symptom Comparison	Tel Aviv University	https://en-lifesci.tau.ac.il/	mouse	https://www.ncbi.nlm.nih.gov/Taxonomy/Browser/wwwtax.cgi?id=10090	B6.Cg-Tg(Syn1-cre)671Jxm/J Mouse	Neurological Disease Animal Model	Brain and other CNS tumors
323	CNS Tumor	CRL-1666 Tumor Implantation Fischer Rat CNS Tumor Model	M1467	Mechanistic Investigation;Phenotype and Symptom Comparison	The Johns Hopkins University	https://www.jhu.edu/	rat	https://www.ncbi.nlm.nih.gov/Taxonomy/Browser/wwwtax.cgi?id=10116	Fischer Rat	Neurological Disease Animal Model	Brain and other CNS tumors
324	Autism Spectrum Disorder's Disease	Amino Cid Transporters and Microbiome Induced Chd8+/- Mouse Autism Spectrum Disorder's Disease Model	M1472	Mechanistic Investigation;Phenotype and Symptom Comparison;Behavior Studies	Chinese Academy of Sciences	https://english.cas.cn/	mouse	https://www.ncbi.nlm.nih.gov/Taxonomy/Browser/wwwtax.cgi?id=10090	Chd8+/- Mouse	Neurological Disease Animal Model	Developmental Disorders of the Nervous System
325	Autism Spectrum Disorder's Disease	CRISPR/Cas9 Shank3b Mutant Zebrafish Autism Spectrum Disorder's Disease Model	M1473	Mechanistic Investigation;Phenotype and Symptom Comparison;Behavior Studies;Gene Function Study	Children's Hospital of Fudan University	https://ch.shmu.edu.cn/news/info/id/368.shtml	zebrafish	https://www.ncbi.nlm.nih.gov/Taxonomy/Browser/wwwtax.cgi?id=7955	Shank3b mutant Zebrafish	Neurological Disease Animal Model	Developmental Disorders of the Nervous System
326	Autism Spectrum Disorder's Disease	Decrease in Endogenous Brain Allopregnanolone Induced ICR Mouse Autism Spectrum Disorder's Disease Model	M1474	Mechanistic Investigation;Phenotype and Symptom Comparison;Behavior Studies	Setsunan University	https://www.setsunan.ac.jp/english/	mouse	https://www.ncbi.nlm.nih.gov/Taxonomy/Browser/wwwtax.cgi?id=10090	ICR Mouse	Neurological Disease Animal Model	Developmental Disorders of the Nervous System
327	Bipolar Disorder	FSL Transgenic Rat Bipolar Disorder's Disease Model	M1475	Phenotype and Symptom Comparison	Boston University School of Medicine	https://www.bumc.bu.edu/	rat	https://www.ncbi.nlm.nih.gov/Taxonomy/Browser/wwwtax.cgi?id=10116	FSL Rat	Neurological Disease Animal Model	Neuropsychiatric Diseases
328	Bipolar Disorder	Ouabain Induced Wistar Rat Bipolar Disorder's Disease Model	M1476	Mechanistic Investigation;Phenotype and Symptom Comparison	University of Southern Santa Catarina	https://sc.edu/study/colleges_schools/artsandsciences/academics/health_sciences/index.php	rat	https://www.ncbi.nlm.nih.gov/Taxonomy/Browser/wwwtax.cgi?id=10116	Wistar Rat	Neurological Disease Animal Model	Neuropsychiatric Diseases
329	Bipolar Disorder	Ouabain Induced Wistar Rat Bipolar Disorder's Disease Model	M1477	Phenotype and Symptom Comparison	Fu Jen Catholic University	https://www.studyintaiwan.org/university/program/2739	rat	https://www.ncbi.nlm.nih.gov/Taxonomy/Browser/wwwtax.cgi?id=10116	Wistar Rat	Neurological Disease Animal Model	Neuropsychiatric Diseases
330	Bipolar Disorder	DBP KO Tg Mouse Bipolar Disorder's Disease Model	M1478	Mechanistic Investigation;Phenotype and Symptom Comparison	Indiana University School of Medicine	https://medicine.iu.edu/	mouse	https://www.ncbi.nlm.nih.gov/Taxonomy/Browser/wwwtax.cgi?id=10090	C57BL/6 Mouse	Neurological Disease Animal Model	Neuropsychiatric Diseases
331	Bipolar Disorder	Ouabain Induced Wistar Rat Bipolar Disorder's Disease Model	M1479	Mechanistic Investigation;Phenotype and Symptom Comparison	Universidade Federal de Santa Maria	https://www.ufsm.br/	rat	https://www.ncbi.nlm.nih.gov/Taxonomy/Browser/wwwtax.cgi?id=10116	Wistar Rat	Neurological Disease Animal Model	Neuropsychiatric Diseases
332	Bipolar Disorder	DAT KD Transgenic Mouse Bipolar Disorder's Disease Model	M1480	Mechanistic Investigation;Phenotype and Symptom Comparison;Drug Screening	University of California San Diego	https://www.ucsd.edu/	mouse	https://www.ncbi.nlm.nih.gov/Taxonomy/Browser/wwwtax.cgi?id=10090	C57BL/6 Mouse	Neurological Disease Animal Model	Neuropsychiatric Diseases
333	Bipolar Disorder	ITGB4-/- Transgenic Mouse Bipolar Disorder's Disease Model	M1481	Phenotype and Symptom Comparison;Mechanistic Investigation;Gene Function Study	Xiangya School of Medicine	https://xysm.csu.edu.cn/EN/Home.htm	mouse	https://www.ncbi.nlm.nih.gov/Taxonomy/Browser/wwwtax.cgi?id=10090	ITGB4fl/fl × CCSP–rtTAtg/?/TetO-Cretg/tg Mouse	Neurological Disease Animal Model	Neuropsychiatric Diseases
334	Autism Spectrum Disorder's Disease	Microbiota-related Changes in Bile Acid & Tryptophan Metabolism Induced BTBR T+ Itpr3tf/J(BTBR) Mouse Autism Spectrum Disorder's Disease Model	M1482	Mechanistic Investigation;Phenotype and Symptom Comparison;Behavior Studies	University College Cork	https://www.ucc.ie/en/	mouse	https://www.ncbi.nlm.nih.gov/Taxonomy/Browser/wwwtax.cgi?id=10090	BTBR T+ Itpr3tf/J Mouse	Neurological Disease Animal Model	Developmental Disorders of the Nervous System
335	Autism Spectrum Disorder's Disease	Maternal Immune Activation Induced Shank3B Mutant Mouse Autism Spectrum Disorder's Disease Model	M1484	Mechanistic Investigation;Phenotype and Symptom Comparison;Behavior Studies	Harvard Medical School	https://hms.harvard.edu/	mouse	https://www.ncbi.nlm.nih.gov/Taxonomy/Browser/wwwtax.cgi?id=10090	Shank3B+/ or Mecp2R/C ♀ × c57Bl6/J ♂Mouse	Neurological Disease Animal Model	Developmental Disorders of the Nervous System
336	Bipolar Disorder	DAT+/+ Transgenic Mouse Bipolar Disorder's Disease Model	M1488	Phenotype and Symptom Comparison;Gene Function Study	University of Padua	https://www.unipd.it/en/	mouse	https://www.ncbi.nlm.nih.gov/Taxonomy/Browser/wwwtax.cgi?id=10090	DAT-/- × C57BL6J Mouse	Neurological Disease Animal Model	Neuropsychiatric Diseases
337	Bipolar Disorder	Ouabain Induced Wistar Rat Bipolar Disorder's Disease Model	M1489	Mechanistic Investigation;Phenotype and Symptom Comparison;Behavior Studies	Universidade do Extremo Sul Catarinense	https://unesc.net/	rat	https://www.ncbi.nlm.nih.gov/Taxonomy/Browser/wwwtax.cgi?id=10116	Wistar Rat	Neurological Disease Animal Model	Neuropsychiatric Diseases
338	Bipolar Disorder	GBR12909 Dihydrochloride Induced Swiss Mouse Bipolar Disorder's Disease Model	M1490	Mechanistic Investigation;Phenotype and Symptom Comparison;Drug Screening	Universidade Federal de Minas Gerais	https://www.icb.ufmg.br/	mouse	https://www.ncbi.nlm.nih.gov/Taxonomy/Browser/wwwtax.cgi?id=10090	Swiss Mouse	Neurological Disease Animal Model	Neuropsychiatric Diseases
339	Bipolar Disorder	Ouabain Induced Sprague–Dawley Rat Bipolar Disorder's Disease Model	M1491	Phenotype and Symptom Comparison	Indiana University School of Medicine	https://medicine.iu.edu/	rat	https://www.ncbi.nlm.nih.gov/Taxonomy/Browser/wwwtax.cgi?id=10116	Sprague Dawley Rat	Neurological Disease Animal Model	Neuropsychiatric Diseases
340	Bipolar Disorder	Ketamine Induced C57BL/6 Mouse Bipolar Disorder's Disease Model	M1492	Phenotype and Symptom Comparison	Jining Medical University	https://www.jnmc.edu.cn/	mouse	https://www.ncbi.nlm.nih.gov/Taxonomy/Browser/wwwtax.cgi?id=10090	C57BL/6 Mouse	Neurological Disease Animal Model	Neuropsychiatric Diseases
341	Guillain-Barré Syndrome	MOG-1 Induced Guillain-Barré Syndrome MacGreen Mouse Guillain-barre Syndrome's Disease Model	M1493	Mechanistic Investigation;Phenotype and Symptom Comparison	University of Glasgow	https://www.gla.ac.uk/colleges/mvls/	mouse	https://www.ncbi.nlm.nih.gov/Taxonomy/Browser/wwwtax.cgi?id=10090	MacGreen Mouse	Neurological Disease Animal Model	Autoimmune Disorders of the Nervous System
342	Guillain-Barré Syndrome	Bovine PNM (bPMN) Induced DA Rat Guillain-barre Syndrome's Disease Model	M1494	Mechanistic Investigation;Phenotype and Symptom Comparison	University of Tübingen	https://www.hih-tuebingen.de/en/	rat	https://www.ncbi.nlm.nih.gov/Taxonomy/Browser/wwwtax.cgi?id=10116	Dark Agouti Rat	Neurological Disease Animal Model	Autoimmune Disorders of the Nervous System
343	Guillain-Barré Syndrome	Bovine Peripheral Nerve Myelin Induced SJL/J Mouse Guillain-barre Syndrome's Disease Model	M1495	Mechanistic Investigation;Phenotype and Symptom Comparison	University of Alabama at Birmingham	https://www.uab.edu/medicine/neurology/	mouse	https://www.ncbi.nlm.nih.gov/Taxonomy/Browser/wwwtax.cgi?id=10090	SJL Mouse	Neurological Disease Animal Model	Autoimmune Disorders of the Nervous System
344	Guillain-Barré Syndrome	Injury Induced GalNAc-T–/–-Tg(neuronal) Mouse Guillain-barre Syndrome's Disease Model	M1496A	Phenotype and Symptom Comparison;Mechanistic Investigation	University of Glasgow	https://www.gla.ac.uk/schools/infectionimmunity/	mouse	https://www.ncbi.nlm.nih.gov/Taxonomy/Browser/wwwtax.cgi?id=10090	GalNAc-T–/–Tg Mouse	Neurological Disease Animal Model	Autoimmune Disorders of the Nervous System
345	Guillain-Barré Syndrome	Injury Induced GalNAc-T–/–- (glial) Mouse Guillain-barre Syndrome's Disease Model	M1496B	Phenotype and Symptom Comparison;Mechanistic Investigation	University of Glasgow	https://www.gla.ac.uk/schools/infectionimmunity/	mouse	https://www.ncbi.nlm.nih.gov/Taxonomy/Browser/wwwtax.cgi?id=10090	GalNAc-T–/–Tg Mouse	Neurological Disease Animal Model	Autoimmune Disorders of the Nervous System
346	Guillain-Barré Syndrome	Heat Killed Mycobacterium and Bovine Peripheralmyelin Induced Lewis Rat Guillain-barre Syndrome's Disease Model	M1497	Mechanistic Investigation;Phenotype and Symptom Comparison;Behavior Studies	King's College London	https://www.kcl.ac.uk/study	rat	https://www.ncbi.nlm.nih.gov/Taxonomy/Browser/wwwtax.cgi?id=10116	Lewis Rat	Neurological Disease Animal Model	Autoimmune Disorders of the Nervous System
347	Guillain-Barré Syndrome	Bovine Peripheral Nerve Myelin Induced SJL/J Mouse Guillain-barre Syndrome's Disease Model	M1499	Mechanistic Investigation;Phenotype and Symptom Comparison;Behavior Studies	Baylor College of Medicine	https://about.stlukeshealth.org/neurobslmc1	mouse	https://www.ncbi.nlm.nih.gov/Taxonomy/Browser/wwwtax.cgi?id=10090	SJL Mouse	Neurological Disease Animal Model	Autoimmune Disorders of the Nervous System
348	Guillain-Barré Syndrome	C.jejuni Induced Guinea Pig Guillain-barre Syndrome's Disease Model	M1500	Mechanistic Investigation;Phenotype and Symptom Comparison;Behavior Studies	Chongqing University of Medical Sciences	https://english.cqmu.edu.cn/	guinea pig	https://www.ncbi.nlm.nih.gov/Taxonomy/Browser/wwwtax.cgi?id=10029	Guinea Pig	Neurological Disease Animal Model	Autoimmune Disorders of the Nervous System
349	Guillain-Barré Syndrome	P2 Protein Induced Lewis Rat Guillain-barre Syndrome's Disease Model	M1508	Mechanistic Investigation;Drug Screening;Phenotype and Symptom Comparison;Pathological Study	The 2nd Affiliated Hospital of Harbin Medical University	https://www.chinaorganharvest.org/hospitals/the-second-affiliated-hospital-of-harbin-medical-university/	rat	https://www.ncbi.nlm.nih.gov/Taxonomy/Browser/wwwtax.cgi?id=10116	Lewis Rat	Neurological Disease Animal Model	Autoimmune Disorders of the Nervous System
350	Guillain-Barré Syndrome	180–199 Peptide and Mycobacterium Tuberculosis Induced CD28-/- Mouse Guillain-barre Syndrome's Disease Model	M1509	Mechanistic Investigation;Phenotype and Symptom Comparison	Huddinge University Hospital	https://www.karolinska.se/om-oss/hitta-till-karolinska/karolinska-huddinge/	mouse	https://www.ncbi.nlm.nih.gov/Taxonomy/Browser/wwwtax.cgi?id=10090	CD28-/- Mouse	Neurological Disease Animal Model	Autoimmune Disorders of the Nervous System
351	Guillain-Barré Syndrome	P0 Peptide 180-199 Induced CCR5-/- Deficient Mouse Guillain-barre Syndrome's Disease Model	M1510	Mechanistic Investigation;Phenotype and Symptom Comparison;Gene Function Study	Huddinge University Hospital	https://www.karolinska.se/om-oss/hitta-till-karolinska/karolinska-huddinge/	mouse	https://www.ncbi.nlm.nih.gov/Taxonomy/Browser/wwwtax.cgi?id=10090	C57BL/6 × 129/Ola Mouse	Neurological Disease Animal Model	Autoimmune Disorders of the Nervous System
352	Guillain-Barré Syndrome	Spinal Cord Injury Guillain-Barré syndrome Wistar Rat Guillain-barre Syndrome's Disease Model	M1511	Mechanistic Investigation;Phenotype and Symptom Comparison;Behavior Studies	University of Toronto	https://map.utoronto.ca/?id=1809#!m/494491?s/	rat	https://www.ncbi.nlm.nih.gov/Taxonomy/Browser/wwwtax.cgi?id=10116	Wistar Rat	Neurological Disease Animal Model	Autoimmune Disorders of the Nervous System
353	Alzheimer's Disease	NonTg Mouse Alzheimer's Disease Model	M1650A	Mechanistic Investigation;Phenotype and Symptom Comparison;Behavior Studies	The University of Texas at Dallas	https://www.utdallas.edu	mouse	https://www.ncbi.nlm.nih.gov/Taxonomy/Browser/wwwtax.cgi?id=10090	C57BL/6J Mouse	Neurological Disease Animal Model	Neurodegenerative Diseases
354	Alzheimer's Disease	5xFAD Transgenic Mouse Alzheimer's Disease Model	M1650B	Mechanistic Investigation;Phenotype and Symptom Comparison;Behavior Studies;Gene Function Study	The University of Texas at Dallas	https://www.utdallas.edu	mouse	https://www.ncbi.nlm.nih.gov/Taxonomy/Browser/wwwtax.cgi?id=10090	5xFAD Mouse	Neurological Disease Animal Model	Neurodegenerative Diseases
355	Alzheimer's Disease	Ppif −/− Transgenic Alzheimer's Disease Model	M1650M	Mechanistic Investigation;Phenotype and Symptom Comparison;Behavior Studies;Gene Function Study	The University of Texas at Dallas	https://www.utdallas.edu	mouse	https://www.ncbi.nlm.nih.gov/Taxonomy/Browser/wwwtax.cgi?id=10090	B6;129-Ppiftm1Maf/J	Neurological Disease Animal Model	Neurodegenerative Diseases
356	Alzheimer's Disease	Ppif −/− 5×FADTransgenic Mouse Alzheimer's Disease Model	M1650D	Mechanistic Investigation;Phenotype and Symptom Comparison;Behavior Studies;Gene Function Study	The University of Texas at Dallas	https://www.utdallas.edu	mouse	https://www.ncbi.nlm.nih.gov/Taxonomy/Browser/wwwtax.cgi?id=10090	B6SJL-Tg 6799Vas/Mmjax	Neurological Disease Animal Model	Neurodegenerative Diseases
357	Alzheimer's Disease	Sideritis scardica extracts treated Caenorhabditis elegans Alzheimer’s disease model	M0021A	Mechanistic Investigation;Gene Function Study	Heidelberg University Institute of Pharmacy and Molecular Biotechnology	https://www.ipmb.uni-heidelberg.de/index_en.html	Caenorhabditis elegans	https://www.ncbi.nlm.nih.gov/Taxonomy/Browser/wwwtax.cgi?id=6239	Transgenic C. elegans strain CL2006	Neurological Disease Animal Model	Neurodegenerative Diseases
358	Alzheimer's Disease	Sideritis scardica extracts treated Caenorhabditis elegans Alzheimer’s disease model	M0021B	Mechanistic Investigation;Gene Function Study	Heidelberg University Institute of Pharmacy and Molecular Biotechnology	https://www.ipmb.uni-heidelberg.de/index_en.html	Caenorhabditis elegans	https://www.ncbi.nlm.nih.gov/Taxonomy/Browser/wwwtax.cgi?id=6239	ransgenic C. elegans strain CL4176	Neurological Disease Animal Model	Neurodegenerative Diseases
359	Parkinson's Disease	Rat Parkinson's disease control model	M0071	Mechanistic Investigation	Michael J. Fox Parkinson's Research Foundation	https://www.michaeljfox.org/	rat	https://www.ncbi.nlm.nih.gov/Taxonomy/Browser/wwwtax.cgi?id=10116	/	Neurological Disease Animal Model	Neurodegenerative Diseases
360	Parkinson's Disease	Pink1–/– transgenic rat Parkinson's Disease model	M0921	Phenotype and Symptom Comparison	University of Wisconsin-Madison	https://www.wisc.edu/	Rat	https://www.ncbi.nlm.nih.gov/Taxonomy/Browser/wwwtax.cgi?id=10116	Pink1–/–rats	Neurological Disease Animal Model	Neurodegenerative Diseases
361	Schizophrenia	MK-801induce Sprague-Dawley rats Schizophrenia's disease model	M1290A	Phenotype and Symptom Comparison;Pathological Study	The Second Affiliated Hospital of Xinxiang Medical University	https://www.hospitalmanagement.net/hospitals/second-affiliated-hospital-of-xinxiang-medical-college/ 453002, Henan, People’s Republic of China	rat	https://www.ncbi.nlm.nih.gov/Taxonomy/Browser/wwwtax.cgi?id=10116	Sprague Dawley Rat	Neurological Disease Animal Model	Neuropsychiatric Diseases
362	Schizophrenia	MK-801induce Sprague-Dawley rats Schizophrenia's disease model	M1290B	Phenotype and Symptom Comparison;Pathological Study	The Second Affiliated Hospital of Xinxiang Medical University	https://www.hospitalmanagement.net/hospitals/second-affiliated-hospital-of-xinxiang-medical-college/ 453002, Henan, People’s Republic of China	rat	https://www.ncbi.nlm.nih.gov/Taxonomy/Browser/wwwtax.cgi?id=10116	Sprague Dawley Rat	Neurological Disease Animal Model	Neuropsychiatric Diseases
363	Schizophrenia	MK-801induce Sprague-Dawley rats Schizophrenia's disease model	M1290M	Phenotype and Symptom Comparison;Pathological Study	The Second Affiliated Hospital of Xinxiang Medical University	https://www.hospitalmanagement.net/hospitals/second-affiliated-hospital-of-xinxiang-medical-college/ 453002, Henan, People’s Republic of China	rat	https://www.ncbi.nlm.nih.gov/Taxonomy/Browser/wwwtax.cgi?id=10116	Sprague Dawley Rat	Neurological Disease Animal Model	Neuropsychiatric Diseases
364	Schizophrenia	MK-801induce Sprague-Dawley rats Schizophrenia's disease model	M1290D	Phenotype and Symptom Comparison;Pathological Study	The Second Affiliated Hospital of Xinxiang Medical University	https://www.hospitalmanagement.net/hospitals/second-affiliated-hospital-of-xinxiang-medical-college/ 453002, Henan, People’s Republic of China	rat	https://www.ncbi.nlm.nih.gov/Taxonomy/Browser/wwwtax.cgi?id=10116	Sprague Dawley Rat	Neurological Disease Animal Model	Neuropsychiatric Diseases
365	Schizophrenia	CBD(cnnected with cannabidiol induce Swiss mouse Schizophrenia's disease model	M1310	Phenotype and Symptom Comparison;Pathological Study	Medical University of Lublin	https://www.umlub.pl/en/	mouse	https://www.ncbi.nlm.nih.gov/Taxonomy/Browser/wwwtax.cgi?id=10090	Swiss Mouse	Neurological Disease Animal Model	Neuropsychiatric Diseases
366	Stroke/Cerebrovascular Accident	Transforming Growth Factor Beta-Activated Kinase 1-Dependent Microglial and Macrophage Responses induced TAK1 mKO mice stroke model	M1333A	Mechanistic Investigation	University of Pittsburgh	https://www.pitt.edu/	mouse	https://www.ncbi.nlm.nih.gov/Taxonomy/Browser/wwwtax.cgi?id=10090	TAK1 mKO	Neurological Disease Animal Model	Cerebrovascular Diseases
367	Stroke/Cerebrovascular Accident	Transforming Growth Factor Beta-Activated Kinase 1-Dependent Microglial and Macrophage Responses induced TAK1 mKO mice stroke model	M1333B	Mechanistic Investigation	University of Pittsburgh	https://www.pitt.edu/	mouse	https://www.ncbi.nlm.nih.gov/Taxonomy/Browser/wwwtax.cgi?id=10090	TAK1 mKO	Neurological Disease Animal Model	Cerebrovascular Diseases
368	Stroke/Cerebrovascular Accident	Recent bone fractures(BF) induced C57BL/6J mouse stroke model	M1334A	Mechanistic Investigation	University of California	https://www.universityofcalifornia.edu/	mouse	https://www.ncbi.nlm.nih.gov/Taxonomy/Browser/wwwtax.cgi?id=10090	C57BL/6 Mouse	Neurological Disease Animal Model	Cerebrovascular Diseases
369	Stroke/Cerebrovascular Accident	Recent bone fractures(BF) induced C57BL/6J mouse stroke model	M1334B	Mechanistic Investigation	University of California	https://www.universityofcalifornia.edu/	mouse	https://www.ncbi.nlm.nih.gov/Taxonomy/Browser/wwwtax.cgi?id=10090	C57BL/6 Mouse	Neurological Disease Animal Model	Cerebrovascular Diseases
370	Stroke/Cerebrovascular Accident	Increased inflammatory response induced C57BL/6J mouse stroke model	M1335A	Mechanistic Investigation	University of California	https://www.universityofcalifornia.edu/	mouse	https://www.ncbi.nlm.nih.gov/Taxonomy/Browser/wwwtax.cgi?id=10090	C57BL/6 Mouse	Neurological Disease Animal Model	Cerebrovascular Diseases
371	Stroke/Cerebrovascular Accident	Increased inflammatory response induced C57BL/6J mouse stroke model	M1335B	Mechanistic Investigation	University of California	https://www.universityofcalifornia.edu/	mouse	https://www.ncbi.nlm.nih.gov/Taxonomy/Browser/wwwtax.cgi?id=10090	C57BL/6 Mouse	Neurological Disease Animal Model	Cerebrovascular Diseases
372	Stroke/Cerebrovascular Accident	Dysregulation of microRNAs (miRNAs) induced C57BL/6J mouse stroke model	M1336A	Mechanistic Investigation	Shanghai Jiao Tong University	https://en.sjtu.edu.cn/	mouse	https://www.ncbi.nlm.nih.gov/Taxonomy/Browser/wwwtax.cgi?id=10090	C57BL/6 Mouse	Neurological Disease Animal Model	Cerebrovascular Diseases
373	Stroke/Cerebrovascular Accident	Dysregulation of microRNAs (miRNAs) induced C57BL/6J mouse stroke model	M1336B	Mechanistic Investigation	Shanghai Jiao Tong University	https://en.sjtu.edu.cn/	mouse	https://www.ncbi.nlm.nih.gov/Taxonomy/Browser/wwwtax.cgi?id=10090	C57BL/6 Mouse	Neurological Disease Animal Model	Cerebrovascular Diseases
374	Stroke/Cerebrovascular Accident	Post-ischemia common carotid artery occlusion induced C57BL6 mouse stroke model	M1346A	Mechanistic Investigation	Duke University Medical Center	https://www.dukehealth.org/locations/duke-university-medical-center	mouse	https://www.ncbi.nlm.nih.gov/Taxonomy/Browser/wwwtax.cgi?id=10090	C57BL/6 Mouse	Neurological Disease Animal Model	Cerebrovascular Diseases
375	Stroke/Cerebrovascular Accident	Post-ischemia common carotid artery occlusion induced C57BL6 mouse stroke model	M1346B	Mechanistic Investigation	Duke University Medical Center	https://www.dukehealth.org/locations/duke-university-medical-center	mouse	https://www.ncbi.nlm.nih.gov/Taxonomy/Browser/wwwtax.cgi?id=10090	C57BL/6 Mouse	Neurological Disease Animal Model	Cerebrovascular Diseases
376	Stroke/Cerebrovascular Accident	An Abusive Caregiver induced C57BL/6J mouse stroke model	M1347A	Mechanistic Investigation	Emotional Brain Institute	https://www.cns.nyu.edu/ebi/	mouse	https://www.ncbi.nlm.nih.gov/Taxonomy/Browser/wwwtax.cgi?id=10090	C57BL/6 Mouse	Neurological Disease Animal Model	Cerebrovascular Diseases
377	Stroke/Cerebrovascular Accident	An Abusive Caregiver induced C57BL/6J mouse stroke model	M1347B	Mechanistic Investigation	Emotional Brain Institute	https://www.cns.nyu.edu/ebi/	mouse	https://www.ncbi.nlm.nih.gov/Taxonomy/Browser/wwwtax.cgi?id=10090	C57BL/6 Mouse	Neurological Disease Animal Model	Cerebrovascular Diseases
378	Stroke/Cerebrovascular Accident	The radial arm maze(RAM) induced C57BL/6J mouse stroke model	M1348A	Mechanistic Investigation	Universitätsmedizin Berlin	https://www.charite.de/en/	mouse	https://www.ncbi.nlm.nih.gov/Taxonomy/Browser/wwwtax.cgi?id=10090	C57BL/6 Mouse	Neurological Disease Animal Model	Cerebrovascular Diseases
379	Stroke/Cerebrovascular Accident	The radial arm maze(RAM) induced C57BL/6J mouse stroke model	M1348B	Mechanistic Investigation	Universitätsmedizin Berlin	https://www.charite.de/en/	mouse	https://www.ncbi.nlm.nih.gov/Taxonomy/Browser/wwwtax.cgi?id=10090	C57BL/6 Mouse	Neurological Disease Animal Model	Cerebrovascular Diseases
380	Stroke/Cerebrovascular Accident	The middle cerebral artery occlusion(MCAO) induced ICR mouse stroke model	M1349A	Mechanistic Investigation	Soochow University	http://eng.suda.edu.cn/	mouse	https://www.ncbi.nlm.nih.gov/Taxonomy/Browser/wwwtax.cgi?id=10090	C57BL/6 Mouse	Neurological Disease Animal Model	Cerebrovascular Diseases
381	Stroke/Cerebrovascular Accident	The middle cerebral artery occlusion(MCAO) induced ICR mouse stroke model	M1349B	Mechanistic Investigation	Soochow University	http://eng.suda.edu.cn/	mouse	https://www.ncbi.nlm.nih.gov/Taxonomy/Browser/wwwtax.cgi?id=10090	C57BL/6 Mouse	Neurological Disease Animal Model	Cerebrovascular Diseases
382	Stroke/Cerebrovascular Accident	Monocyte-derived induced C57BL/6 mouse stroke model	M1357A	Mechanistic Investigation	Laboratory of Stem Cells and Restorative Neurology	https://www.stemcellcenter.lu.se/research-groups/laboratory-stem-cells-and-restorative-neurology	mouse	https://www.ncbi.nlm.nih.gov/Taxonomy/Browser/wwwtax.cgi?id=10090	C57BL/6 Mouse	Neurological Disease Animal Model	Cerebrovascular Diseases
383	Stroke/Cerebrovascular Accident	Monocyte-derived induced C57BL/6 mouse stroke model	M1357B	Mechanistic Investigation	Laboratory of Stem Cells and Restorative Neurology	https://www.stemcellcenter.lu.se/research-groups/laboratory-stem-cells-and-restorative-neurology	mouse	https://www.ncbi.nlm.nih.gov/Taxonomy/Browser/wwwtax.cgi?id=10090	C57BL/6 Mouse	Neurological Disease Animal Model	Cerebrovascular Diseases
384	Stroke/Cerebrovascular Accident	Hippocampal-prefrontal theta transmission regulates induced 129SvevTac mice stroke model	M1358A	Mechanistic Investigation	The Salk Institute for Biological Studies	https://www.salk.edu/	mouse	https://www.ncbi.nlm.nih.gov/Taxonomy/Browser/wwwtax.cgi?id=10090	129SvevTac	Neurological Disease Animal Model	Cerebrovascular Diseases
385	Stroke/Cerebrovascular Accident	Hippocampal-prefrontal theta transmission regulates induced 129SvevTac mice stroke model	M1358B	Mechanistic Investigation	The Salk Institute for Biological Studies	https://www.salk.edu/	mouse	https://www.ncbi.nlm.nih.gov/Taxonomy/Browser/wwwtax.cgi?id=10090	129SvevTac	Neurological Disease Animal Model	Cerebrovascular Diseases
386	Stroke/Cerebrovascular Accident	The middle cerebral artery occlusion(MCAO) induced C57BL/6J mouse stroke model	M1359A	Mechanistic Investigation	Universitätsmedizin Berlin	https://www.charite.de/en/	mouse	https://www.ncbi.nlm.nih.gov/Taxonomy/Browser/wwwtax.cgi?id=10090	C57BL/6 Mouse	Neurological Disease Animal Model	Cerebrovascular Diseases
387	Stroke/Cerebrovascular Accident	The middle cerebral artery occlusion(MCAO) induced C57BL/6J mouse stroke model	M1359B	Mechanistic Investigation	Universitätsmedizin Berlin	https://www.charite.de/en/	mouse	https://www.ncbi.nlm.nih.gov/Taxonomy/Browser/wwwtax.cgi?id=10090	C57BL/6 Mouse	Neurological Disease Animal Model	Cerebrovascular Diseases
388	Stroke/Cerebrovascular Accident	Injection of Saline Effected NIH-Swiss mouse stroke model	M1360A	Mechanistic Investigation	National Institute of Neurological Disorders and Stroke	https://www.ninds.nih.gov/	mouse	https://www.ncbi.nlm.nih.gov/Taxonomy/Browser/wwwtax.cgi?id=10090	NIH-Swiss	Neurological Disease Animal Model	Cerebrovascular Diseases
389	Stroke/Cerebrovascular Accident	Injection of Saline Effected NIH-Swiss mouse stroke model	M1360B	Mechanistic Investigation	National Institute of Neurological Disorders and Stroke	https://www.ninds.nih.gov/	mouse	https://www.ncbi.nlm.nih.gov/Taxonomy/Browser/wwwtax.cgi?id=10090	NIH-Swiss	Neurological Disease Animal Model	Cerebrovascular Diseases
390	Stroke/Cerebrovascular Accident	Adiponectin Knockout induced 129-Adipoq tm1Chan/J mouse stroke model	M1373A	Mechanistic Investigation;Gene Function Study	Auburn University	https://auburn.edu/admissions/index.php?ref=hpslider	mouse	https://www.ncbi.nlm.nih.gov/Taxonomy/Browser/wwwtax.cgi?id=10090	129-Adipoq tm1Chan/J	Neurological Disease Animal Model	Cerebrovascular Diseases
391	Stroke/Cerebrovascular Accident	Adiponectin Knockout induced 129-Adipoq tm1Chan/J mouse stroke model	M1373B	Mechanistic Investigation;Gene Function Study	Auburn University	https://auburn.edu/admissions/index.php?ref=hpslider	mouse	https://www.ncbi.nlm.nih.gov/Taxonomy/Browser/wwwtax.cgi?id=10090	129-Adipoq tm1Chan/J	Neurological Disease Animal Model	Cerebrovascular Diseases
392	Stroke/Cerebrovascular Accident	The middle cerebral artery occlusion(MCAO) induced ICR mouse stroke model	M1375A	Mechanistic Investigation	Soochow University	http://eng.suda.edu.cn/	mouse	https://www.ncbi.nlm.nih.gov/Taxonomy/Browser/wwwtax.cgi?id=10090	C57BL/6 Mouse	Neurological Disease Animal Model	Cerebrovascular Diseases
393	Stroke/Cerebrovascular Accident	The middle cerebral artery occlusion(MCAO) induced ICR mouse stroke model	M1375B	Mechanistic Investigation	Soochow University	http://eng.suda.edu.cn/	mouse	https://www.ncbi.nlm.nih.gov/Taxonomy/Browser/wwwtax.cgi?id=10090	C57BL/6 Mouse	Neurological Disease Animal Model	Cerebrovascular Diseases
394	Stroke/Cerebrovascular Accident	Cerebral ischaemia induced PTX3 knockout mouse stroke model	M1376A	Mechanistic Investigation	University of Manchester	https://www.manchester.ac.uk/	mouse	https://www.ncbi.nlm.nih.gov/Taxonomy/Browser/wwwtax.cgi?id=10090	PTX3(KO)	Neurological Disease Animal Model	Cerebrovascular Diseases
395	Stroke/Cerebrovascular Accident	Cerebral ischaemia induced PTX3 knockout mouse stroke model	M1376B	Mechanistic Investigation	University of Manchester	https://www.manchester.ac.uk/	mouse	https://www.ncbi.nlm.nih.gov/Taxonomy/Browser/wwwtax.cgi?id=10090	PTX3(KO)	Neurological Disease Animal Model	Cerebrovascular Diseases
396	Stroke/Cerebrovascular Accident	The middle cerebral artery occlusion(MCAO) induced C57BL/6 mouse stroke model	M1386A	Mechanistic Investigation	China Three Gorges University	https://eng.ctgu.edu.cn/	mouse	https://www.ncbi.nlm.nih.gov/Taxonomy/Browser/wwwtax.cgi?id=10090	C57BL/6 Mouse	Neurological Disease Animal Model	Cerebrovascular Diseases
397	Stroke/Cerebrovascular Accident	The middle cerebral artery occlusion(MCAO) induced C57BL/6 mouse stroke model	M1386B	Mechanistic Investigation	China Three Gorges University	https://eng.ctgu.edu.cn/	mouse	https://www.ncbi.nlm.nih.gov/Taxonomy/Browser/wwwtax.cgi?id=10090	C57BL/6 Mouse	Neurological Disease Animal Model	Cerebrovascular Diseases
398	Stroke/Cerebrovascular Accident	AIM2 inflammasome induced C57BL/6 mouse stroke model	M1387A	Mechanistic Investigation	Pusan National University	https://www.pusan.ac.kr/eng/Main.do	mouse	https://www.ncbi.nlm.nih.gov/Taxonomy/Browser/wwwtax.cgi?id=10090	C57BL/6 Mouse	Neurological Disease Animal Model	Cerebrovascular Diseases
399	Stroke/Cerebrovascular Accident	AIM2 inflammasome induced C57BL/6 mouse stroke model	M1387B	Mechanistic Investigation	Pusan National University	https://www.pusan.ac.kr/eng/Main.do	mouse	https://www.ncbi.nlm.nih.gov/Taxonomy/Browser/wwwtax.cgi?id=10090	C57BL/6 Mouse	Neurological Disease Animal Model	Cerebrovascular Diseases
400	Stroke/Cerebrovascular Accident	The injesction of ET-1 induced C57BL/6 mouse stroke model	M1388A	Mechanistic Investigation	The University of Ottawa	https://www.uottawa.ca/study/	mouse	https://www.ncbi.nlm.nih.gov/Taxonomy/Browser/wwwtax.cgi?id=10090	C57BL/6 Mouse	Neurological Disease Animal Model	Cerebrovascular Diseases
401	Stroke/Cerebrovascular Accident	The injesction of ET-1 induced C57BL/6 mouse stroke model	M1388B	Mechanistic Investigation	The University of Ottawa	https://www.uottawa.ca/study/	mouse	https://www.ncbi.nlm.nih.gov/Taxonomy/Browser/wwwtax.cgi?id=10090	C57BL/6 Mouse	Neurological Disease Animal Model	Cerebrovascular Diseases
402	Stroke/Cerebrovascular Accident	Exogenous insulin-like growth factor-1 induced Sprague-Dawley rat stroke model	M1390A	Mechanistic Investigation	The People's Hospital of Pudong New Area	https://www.sumhs.edu.cn/english/4571/list.htm	rat	https://www.ncbi.nlm.nih.gov/Taxonomy/Browser/wwwtax.cgi?id=10116	Sprague Dawley Rat	Neurological Disease Animal Model	Cerebrovascular Diseases
403	Stroke/Cerebrovascular Accident	Exogenous insulin-like growth factor-1 induced Sprague-Dawley rat stroke model	M1390B	Mechanistic Investigation	The People's Hospital of Pudong New Area	https://www.sumhs.edu.cn/english/4571/list.htm	rat	https://www.ncbi.nlm.nih.gov/Taxonomy/Browser/wwwtax.cgi?id=10116	Sprague Dawley Rat	Neurological Disease Animal Model	Cerebrovascular Diseases
404	Epilepsy	Bidirectional connection induced Wistar rat epilepsy model	M1399A	Mechanistic Investigation	David Geffen School of Medicine at UCLA	https://medschool.ucla.edu/	rat	https://www.ncbi.nlm.nih.gov/Taxonomy/Browser/wwwtax.cgi?id=10116	Wistar rat	Neurological Disease Animal Model	Cerebrovascular Diseases
405	Epilepsy	Bidirectional connection induced Wistar rat epilepsy model	M1399B	Mechanistic Investigation	David Geffen School of Medicine at UCLA	https://medschool.ucla.edu/	rat	https://www.ncbi.nlm.nih.gov/Taxonomy/Browser/wwwtax.cgi?id=10116	Wistar rat	Neurological Disease Animal Model	Cerebrovascular Diseases
406	Epilepsy	a ketogenic medium chain triglyceride diet(MCTD) induced Lagotto Romagnolo dog epilepsy model	M1400A	Mechanistic Investigation	Royal veterinary College	https://www.rvc.ac.uk/	dog	https://www.ncbi.nlm.nih.gov/Taxonomy/Browser/wwwtax.cgi?id=9615	Lagotto Romagnolo	Neurological Disease Animal Model	Cerebrovascular Diseases
407	Epilepsy	a ketogenic medium chain triglyceride diet(MCTD) induced Lagotto Romagnolo dog epilepsy model	M1400B	Mechanistic Investigation	Royal veterinary College	https://www.rvc.ac.uk/	dog	https://www.ncbi.nlm.nih.gov/Taxonomy/Browser/wwwtax.cgi?id=9615	Lagotto Romagnolo	Neurological Disease Animal Model	Cerebrovascular Diseases
408	Epilepsy	The middle cerebral artery occlusion(MCAO) induced rhesus monkey epilepsy model	M1408A	Mechanistic Investigation	Sichuan University	https://en.scu.edu.cn/	monkey	https://www.ncbi.nlm.nih.gov/Taxonomy/Browser/wwwtax.cgi?id=9544	Rhesus macaque	Neurological Disease Animal Model	Cerebrovascular Diseases
409	Epilepsy	The middle cerebral artery occlusion(MCAO) induced rhesus monkey epilepsy model	M1408B	Mechanistic Investigation	Sichuan University	https://en.scu.edu.cn/	monkey	https://www.ncbi.nlm.nih.gov/Taxonomy/Browser/wwwtax.cgi?id=9544	Rhesus macaque	Neurological Disease Animal Model	Cerebrovascular Diseases
410	Epilepsy	KN93 apoptosis induced TRM rat epilepsy model	M1409A	Mechanistic Investigation	China Medical University	https://www.cmu.edu.cn/e/	rat	https://www.ncbi.nlm.nih.gov/Taxonomy/Browser/wwwtax.cgi?id=10116	TRM rat	Neurological Disease Animal Model	Cerebrovascular Diseases
411	Epilepsy	KN93 apoptosis induced TRM rat epilepsy model	M1409B	Mechanistic Investigation	China Medical University	https://www.cmu.edu.cn/e/	rat	https://www.ncbi.nlm.nih.gov/Taxonomy/Browser/wwwtax.cgi?id=10116	TRM rat	Neurological Disease Animal Model	Cerebrovascular Diseases
412	Stroke/Cerebrovascular Accident	The middle cerebral artery occlusion(MCAO) induced Syngap1-/+ mice epilepsy model	M1410A	Mechanistic Investigation	Soochow University	http://eng.suda.edu.cn/	mouse	https://www.ncbi.nlm.nih.gov/Taxonomy/Browser/wwwtax.cgi?id=10090	C57BL/6J Mouse	Neurological Disease Animal Model	Cerebrovascular Diseases
413	Stroke/Cerebrovascular Accident	The middle cerebral artery occlusion(MCAO) induced Syngap1-/+ mice epilepsy model	M1410B	Mechanistic Investigation	Soochow University	http://eng.suda.edu.cn/	mouse	https://www.ncbi.nlm.nih.gov/Taxonomy/Browser/wwwtax.cgi?id=10090	C57BL/6J Mouse	Neurological Disease Animal Model	Cerebrovascular Diseases
414	Epilepsy	Behavioral characteristics as potential biomarkers induced Sprague–Dawley rat epilepsy model	M1411A	Mechanistic Investigation	University of Sheffield	https://www.sheffield.ac.uk/	rat	https://www.ncbi.nlm.nih.gov/Taxonomy/Browser/wwwtax.cgi?id=10116	Sprague Dawley Rat	Neurological Disease Animal Model	Cerebrovascular Diseases
415	Epilepsy	Behavioral characteristics as potential biomarkers induced Sprague–Dawley rat epilepsy model	M1411B	Mechanistic Investigation	University of Sheffield	https://www.sheffield.ac.uk/	rat	https://www.ncbi.nlm.nih.gov/Taxonomy/Browser/wwwtax.cgi?id=10116	Sprague Dawley Rat	Neurological Disease Animal Model	Cerebrovascular Diseases
416	Epilepsy	Theiler's Murine Encephalomyelitis Virus(TMEV) induced C57BL/6J mouse epilepsy model	M1421A	Mechanistic Investigation	University of Utah	https://www.utah.edu/	mouse	https://www.ncbi.nlm.nih.gov/Taxonomy/Browser/wwwtax.cgi?id=10090	C57BL/6J Mouse	Neurological Disease Animal Model	Cerebrovascular Diseases
417	Epilepsy	Theiler's Murine Encephalomyelitis Virus(TMEV) induced C57BL/6J mouse epilepsy model	M1421B	Mechanistic Investigation	University of Utah	https://www.utah.edu/	mouse	https://www.ncbi.nlm.nih.gov/Taxonomy/Browser/wwwtax.cgi?id=10090	C57BL/6J Mouse	Neurological Disease Animal Model	Cerebrovascular Diseases
418	Epilepsy	Fast scan cyclic voltammetry(FSCV) induced Wistar rat epilepsy model	M1422A	Mechanistic Investigation	David Geffen School of Medicine at UCLA	https://medschool.ucla.edu/	rat	https://www.ncbi.nlm.nih.gov/Taxonomy/Browser/wwwtax.cgi?id=10116	Wistar rat	Neurological Disease Animal Model	Cerebrovascular Diseases
419	Epilepsy	Fast scan cyclic voltammetry(FSCV) induced Wistar rat epilepsy model	M1422B	Mechanistic Investigation	David Geffen School of Medicine at UCLA	https://medschool.ucla.edu/	rat	https://www.ncbi.nlm.nih.gov/Taxonomy/Browser/wwwtax.cgi?id=10116	Wistar rat	Neurological Disease Animal Model	Cerebrovascular Diseases
420	Epilepsy	Antiquitin deficiency induced C57BL/6N mouse epilepsy model	M1427A	Mechanistic Investigation	University of British Columbia	https://www.ubc.ca/	mouse	https://www.ncbi.nlm.nih.gov/Taxonomy/Browser/wwwtax.cgi?id=10090	C57BL/6N Mouse	Neurological Disease Animal Model	Cerebrovascular Diseases
421	Epilepsy	Antiquitin deficiency induced C57BL/6N mouse epilepsy model	M1427B	Mechanistic Investigation	University of British Columbia	https://www.ubc.ca/	mouse	https://www.ncbi.nlm.nih.gov/Taxonomy/Browser/wwwtax.cgi?id=10090	C57BL/6N Mouse	Neurological Disease Animal Model	Cerebrovascular Diseases
422	Epilepsy	MK-801 induced WAG/Rij rat epilepsy model	M1428A	Mechanistic Investigation	University of Nijmegen	https://www.ru.nl/en	rat	https://www.ncbi.nlm.nih.gov/Taxonomy/Browser/wwwtax.cgi?id=10116	WAG/Rij Rat	Neurological Disease Animal Model	Cerebrovascular Diseases
423	Epilepsy	MK-801 induced WAG/Rij rat epilepsy model	M1428B	Mechanistic Investigation	University of Nijmegen	https://www.ru.nl/en	rat	https://www.ncbi.nlm.nih.gov/Taxonomy/Browser/wwwtax.cgi?id=10116	WAG/Rij Rat	Neurological Disease Animal Model	Cerebrovascular Diseases
424	Epilepsy	Haploinsufficient induced Scn1a mouse epilepsy model	M1447A	Mechanistic Investigation	Ludwig Maximilians University	https://www.lmu.de/en/	mouse	https://www.ncbi.nlm.nih.gov/Taxonomy/Browser/wwwtax.cgi?id=10090	Scn1a	Neurological Disease Animal Model	Cerebrovascular Diseases
425	Epilepsy	Haploinsufficient induced Scn1a mouse epilepsy model	M1447B	Mechanistic Investigation	Ludwig Maximilians University	https://www.lmu.de/en/	mouse	https://www.ncbi.nlm.nih.gov/Taxonomy/Browser/wwwtax.cgi?id=10090	Scn1a	Neurological Disease Animal Model	Cerebrovascular Diseases
426	Epilepsy	Trazodone induced WAG/Rij rat epilepsy model	M1448A	Mechanistic Investigation	Tokat Gaziosmanpasa University	https://www.gop.edu.tr/?d=en-US	rat	https://www.ncbi.nlm.nih.gov/Taxonomy/Browser/wwwtax.cgi?id=10116	WAG/Rij Rat	Neurological Disease Animal Model	Cerebrovascular Diseases
427	Epilepsy	Trazodone induced WAG/Rij rat epilepsy model	M1448B	Mechanistic Investigation	Tokat Gaziosmanpasa University	https://www.gop.edu.tr/?d=en-US	rat	https://www.ncbi.nlm.nih.gov/Taxonomy/Browser/wwwtax.cgi?id=10116	WAG/Rij Rat	Neurological Disease Animal Model	Cerebrovascular Diseases
428	Epilepsy	Extracellular HMGB1 induced anti-GAD65 mouse epilepsy model	M1449A	Mechanistic Investigation	University of South Florida College of Medicine	https://health.usf.edu/medicine	mouse	https://www.ncbi.nlm.nih.gov/Taxonomy/Browser/wwwtax.cgi?id=10090	anti-GAD65	Neurological Disease Animal Model	Cerebrovascular Diseases
429	Epilepsy	Extracellular HMGB1 induced anti-GAD65 mouse epilepsy model	M1449B	Mechanistic Investigation	University of South Florida College of Medicine	https://health.usf.edu/medicine	mouse	https://www.ncbi.nlm.nih.gov/Taxonomy/Browser/wwwtax.cgi?id=10090	anti-GAD65	Neurological Disease Animal Model	Cerebrovascular Diseases
430	Epilepsy	Focal 4 aminopyridine–induced Wistar rat epilepsy model	M1450A	Mechanistic Investigation	University of Toronto	https://www.utoronto.ca/	rat	https://www.ncbi.nlm.nih.gov/Taxonomy/Browser/wwwtax.cgi?id=10116	Wistar rat	Neurological Disease Animal Model	Cerebrovascular Diseases
431	Epilepsy	Focal 4 aminopyridine–induced Wistar rat epilepsy model	M1450B	Mechanistic Investigation	University of Toronto	https://www.utoronto.ca/	rat	https://www.ncbi.nlm.nih.gov/Taxonomy/Browser/wwwtax.cgi?id=10116	Wistar rat	Neurological Disease Animal Model	Cerebrovascular Diseases
432	Epilepsy	Loss of astroglial Glul induced Glul-KO mouse epilepsy model	M1452A	Mechanistic Investigation	University of Oslo	https://www.uio.no/english/	mouse	https://www.ncbi.nlm.nih.gov/Taxonomy/Browser/wwwtax.cgi?id=10090	Glul-KO mouse	Neurological Disease Animal Model	Cerebrovascular Diseases
433	Epilepsy	Loss of astroglial Glul induced Glul-KO mouse epilepsy model	M1452B	Mechanistic Investigation	University of Oslo	https://www.uio.no/english/	mouse	https://www.ncbi.nlm.nih.gov/Taxonomy/Browser/wwwtax.cgi?id=10090	Glul-KO mouse	Neurological Disease Animal Model	Cerebrovascular Diseases
434	Epilepsy	Amygdala-hippocampal theta synchrony induced C57BL/6N-Crl mouse epilepsy model	M1453A	Mechanistic Investigation;Pathological Study	Institute of Integrative Cell Biology and Physiology	https://www.uni-muenster.de/Biologie.Zoophysiologie/en/	mouse	https://www.ncbi.nlm.nih.gov/Taxonomy/Browser/wwwtax.cgi?id=10090	C57Bl/6N-Crl Mouse	Neurological Disease Animal Model	Cerebrovascular Diseases
435	Epilepsy	Amygdala-hippocampal theta synchrony induced C57BL/6N-Crl mouse epilepsy model	M1453B	Mechanistic Investigation;Pathological Study	Institute of Integrative Cell Biology and Physiology	https://www.uni-muenster.de/Biologie.Zoophysiologie/en/	mouse	https://www.ncbi.nlm.nih.gov/Taxonomy/Browser/wwwtax.cgi?id=10090	C57Bl/6N-Crl Mouse	Neurological Disease Animal Model	Cerebrovascular Diseases
436	Epilepsy	Ethosuximide suppress spike-and-wave induced GAERS rat epilepsy model	M1458A	Mechanistic Investigation	Marmara University School of Medicine	https://www.marmara.edu.tr/en/academic/faculties/school-of-medicine	mouse	https://www.ncbi.nlm.nih.gov/Taxonomy/Browser/wwwtax.cgi?id=10090	GAERS	Neurological Disease Animal Model	Cerebrovascular Diseases
437	Epilepsy	Ethosuximide suppress spike-and-wave induced GAERS rat epilepsy model	M1458B	Mechanistic Investigation	Marmara University School of Medicine	https://www.marmara.edu.tr/en/academic/faculties/school-of-medicine	mouse	https://www.ncbi.nlm.nih.gov/Taxonomy/Browser/wwwtax.cgi?id=10090	GAERS	Neurological Disease Animal Model	Cerebrovascular Diseases
438	Epilepsy	Absence in the SNAP25 induced Cm/+ mouse epilepsy model	M1459B	Mechanistic Investigation	Baylor College of Medicine	https://www.bcm.edu/	mouse	https://www.ncbi.nlm.nih.gov/Taxonomy/Browser/wwwtax.cgi?id=10090	Cm/+	Neurological Disease Animal Model	Cerebrovascular Diseases
439	Epilepsy	Absence in the SNAP25 induced C3H/HESNJ mouse epilepsy model	M1459A	Mechanistic Investigation	Baylor College of Medicine	https://www.bcm.edu/	mouse	https://www.ncbi.nlm.nih.gov/Taxonomy/Browser/wwwtax.cgi?id=10090	C3H/HESNJ	Neurological Disease Animal Model	Cerebrovascular Diseases
440	Attention Deficit Hyperactivity Disorder's Disease	DAT Val559 variant induced C57BL/6J mouse ADHD model	M1468A	Mechanistic Investigation	Vanderbilt University	https://www.vanderbilt.edu/	mouse	https://www.ncbi.nlm.nih.gov/Taxonomy/Browser/wwwtax.cgi?id=10090	C57BL/6J Mouse	Neurological Disease Animal Model	Developmental Disorders of the Nervous System
441	Attention Deficit Hyperactivity Disorder's Disease	DAT Val559 variant induced C57BL/6J mouse ADHD model	M1468B	Mechanistic Investigation	Vanderbilt University	https://www.vanderbilt.edu/	mouse	https://www.ncbi.nlm.nih.gov/Taxonomy/Browser/wwwtax.cgi?id=10090	C57BL/6J Mouse	Neurological Disease Animal Model	Developmental Disorders of the Nervous System
442	ADHD/ASD	Virtual object recognition task(VORT) induced SNAP25+/- mouse ADHD and ASD model	M1469A	Mechanistic Investigation	Università degli Studi di Milano	https://www.unimi.it/it	mouse	https://www.ncbi.nlm.nih.gov/Taxonomy/Browser/wwwtax.cgi?id=10090	SNAP25+/-	Neurological Disease Animal Model	Developmental Disorders of the Nervous System
443	ADHD/ASD	Virtual object recognition task(VORT) induced SNAP25+/- mouse ADHD and ASD model	M1469B	Mechanistic Investigation	Università degli Studi di Milano	https://www.unimi.it/it	mouse	https://www.ncbi.nlm.nih.gov/Taxonomy/Browser/wwwtax.cgi?id=10090	SNAP25+/-	Neurological Disease Animal Model	Developmental Disorders of the Nervous System
444	Attention Deficit Hyperactivity Disorder's Disease	Gut microbiota disorder induced C57BL/6J mouse ADHD model	M1470A	Mechanistic Investigation	Arizona State University	https://asuonline.asu.edu/?utm_source=google&utm_medium=cpc&utm_content=BR_Main_ASU_Non&utm_campaign=22-Nat_Acq-Hi_BR_Main_Non_CA&utm_ecd22=22&utm_term=arizona%20state%20university&gclid=Cj0KCQjwsIejBhDOARIsANYqkD0oL0DzdGMvRPiKtmX7iJ0Qp5KpHlaVcE3GOT6weZUsX3yRCosBBW8aAnL9EALw_wcB&gclsrc=aw.ds	mouse	https://www.ncbi.nlm.nih.gov/Taxonomy/Browser/wwwtax.cgi?id=10090	C57BL/6J Mouse	Neurological Disease Animal Model	Developmental Disorders of the Nervous System
445	Attention Deficit Hyperactivity Disorder's Disease	Gut microbiota disorder induced C57BL/6J mouse ADHD model	M1470B	Mechanistic Investigation	Arizona State University	https://asuonline.asu.edu/?utm_source=google&utm_medium=cpc&utm_content=BR_Main_ASU_Non&utm_campaign=22-Nat_Acq-Hi_BR_Main_Non_CA&utm_ecd22=22&utm_term=arizona%20state%20university&gclid=Cj0KCQjwsIejBhDOARIsANYqkD0oL0DzdGMvRPiKtmX7iJ0Qp5KpHlaVcE3GOT6weZUsX3yRCosBBW8aAnL9EALw_wcB&gclsrc=aw.ds	mouse	https://www.ncbi.nlm.nih.gov/Taxonomy/Browser/wwwtax.cgi?id=10090	C57BL/6J Mouse	Neurological Disease Animal Model	Developmental Disorders of the Nervous System
446	Attention Deficit Hyperactivity Disorder's Disease	Microbiota Modulate Behavioral Disorder induced C57BL/6N mouse ADHD model	M1471A	Mechanistic Investigation	California Institute of Technology	https://www.caltech.edu/	mouse	https://www.ncbi.nlm.nih.gov/Taxonomy/Browser/wwwtax.cgi?id=10090	C57BL/6N Mouse	Neurological Disease Animal Model	Developmental Disorders of the Nervous System
447	Attention Deficit Hyperactivity Disorder's Disease	Microbiota Modulate Behavioral Disorder induced C57BL/6N mouse ADHD model	M1471B	Mechanistic Investigation	California Institute of Technology	https://www.caltech.edu/	mouse	https://www.ncbi.nlm.nih.gov/Taxonomy/Browser/wwwtax.cgi?id=10090	C57BL/6N Mouse	Neurological Disease Animal Model	Developmental Disorders of the Nervous System
448	Autism Spectrum Disorder's Disease	Activation of IMD Signaling induced KDM5 flies ASD model	M1483A	Mechanistic Investigation	Nanjing Medical University	https://english.njmu.edu.cn/	Fly	https://www.ncbi.nlm.nih.gov/Taxonomy/Browser/wwwtax.cgi?id=7227	KDM5	Neurological Disease Animal Model	Developmental Disorders of the Nervous System
449	Autism Spectrum Disorder's Disease	Activation of IMD Signaling induced KDM5 flies ASD model	M1483B	Mechanistic Investigation	Nanjing Medical University	https://english.njmu.edu.cn/	Fly	https://www.ncbi.nlm.nih.gov/Taxonomy/Browser/wwwtax.cgi?id=7227	KDM5	Neurological Disease Animal Model	Developmental Disorders of the Nervous System
450	Autism Spectrum Disorder's Disease	CNO-induced inhibition of RCrusI PN activity induced L7/Pcp2-Cre (L7Cre) transgenic mice ASD model	M1485A	Mechanistic Investigation;Gene Function Study	American University	https://www.american.edu/	mouse	https://www.ncbi.nlm.nih.gov/Taxonomy/Browser/wwwtax.cgi?id=10090	L7/Pcp2-Cre (L7Cre) transgenic mouse	Neurological Disease Animal Model	Developmental Disorders of the Nervous System
451	Autism Spectrum Disorder's Disease	CNO-induced inhibition of RCrusI PN activity induced L7/Pcp2-Cre (L7Cre) transgenic mice ASD model	M1485B	Mechanistic Investigation;Gene Function Study	American University	https://www.american.edu/	mouse	https://www.ncbi.nlm.nih.gov/Taxonomy/Browser/wwwtax.cgi?id=10090	L7/Pcp2-Cre (L7Cre) transgenic mouse	Neurological Disease Animal Model	Developmental Disorders of the Nervous System
452	Autism Spectrum Disorder's Disease	CFA(complete Freund’s adjuvant) induced Shank3B gene knockout (KO) mouse ASD model	M1486A	Mechanistic Investigation	Fourth Military Medical University	https://www.fmmu.edu.cn/	mouse	https://www.ncbi.nlm.nih.gov/Taxonomy/Browser/wwwtax.cgi?id=10090	Shank3B gene knockout (KO) mice	Neurological Disease Animal Model	Developmental Disorders of the Nervous System
453	Autism Spectrum Disorder's Disease	CFA(complete Freund’s adjuvant) induced Shank3B gene knockout (KO) mouse ASD model	M1486B	Mechanistic Investigation	Fourth Military Medical University	https://www.fmmu.edu.cn/	mouse	https://www.ncbi.nlm.nih.gov/Taxonomy/Browser/wwwtax.cgi?id=10090	Shank3B gene knockout (KO) mice	Neurological Disease Animal Model	Developmental Disorders of the Nervous System
454	Autism Spectrum Disorder's Disease	Cerebellar dysfunction induced Tsc1 mutant mice ASD model	M1487A	Mechanistic Investigation;Gene Function Study	Harvard Medical School	https://hms.harvard.edu/	mouse	https://www.ncbi.nlm.nih.gov/Taxonomy/Browser/wwwtax.cgi?id=10090	Tsc1 mutant mice	Neurological Disease Animal Model	Developmental Disorders of the Nervous System
455	Autism Spectrum Disorder's Disease	Cerebellar dysfunction induced Tsc1 mutant mice ASD model	M1487B	Mechanistic Investigation;Gene Function Study	Harvard Medical School	https://hms.harvard.edu/	mouse	https://www.ncbi.nlm.nih.gov/Taxonomy/Browser/wwwtax.cgi?id=10090	Tsc1 mutant mice	Neurological Disease Animal Model	Developmental Disorders of the Nervous System
456	Attention Deficit Hyperactivity Disorder's Disease	Neonatal mouse lesion induced 6-OHDA mouse ADHD model	M1501A	Mechanistic Investigation	Cadi Ayyad University	https://www.uca.ma/	mouse	https://www.ncbi.nlm.nih.gov/Taxonomy/Browser/wwwtax.cgi?id=10090	/	Neurological Disease Animal Model	Developmental Disorders of the Nervous System
457	Attention Deficit Hyperactivity Disorder's Disease	Neonatal mouse lesion induced 6-OHDA mouse ADHD model	M1501B	Mechanistic Investigation	Cadi Ayyad University	https://www.uca.ma/	mouse	https://www.ncbi.nlm.nih.gov/Taxonomy/Browser/wwwtax.cgi?id=10090	/	Neurological Disease Animal Model	Developmental Disorders of the Nervous System
458	Attention Deficit Hyperactivity Disorder's Disease	CRISPR/Cas9 induced spontaneously hypertensive rats(SHRS) rats ADHD model	M1502A	Mechanistic Investigation	Sichuan University	https://en.scu.edu.cn/	rat	https://www.ncbi.nlm.nih.gov/Taxonomy/Browser/wwwtax.cgi?id=10116	Spontaneously Hypertensive Rat	Neurological Disease Animal Model	Developmental Disorders of the Nervous System
459	Attention Deficit Hyperactivity Disorder's Disease	CRISPR/Cas9 induced spontaneously hypertensive rats(SHRS) rats ADHD model	M1502B	Mechanistic Investigation	Sichuan University	https://en.scu.edu.cn/	rat	https://www.ncbi.nlm.nih.gov/Taxonomy/Browser/wwwtax.cgi?id=10116	Spontaneously Hypertensive Rat	Neurological Disease Animal Model	Developmental Disorders of the Nervous System
460	Attention Deficit Hyperactivity Disorder's Disease	The dopamine neurotransmitter system induced DAT-KO rats ADHD model	M1503A	Mechanistic Investigation;Gene Function Study	Binghamton University	https://www.binghamton.edu/	rat	https://www.ncbi.nlm.nih.gov/Taxonomy/Browser/wwwtax.cgi?id=10116	DAT-KO	Neurological Disease Animal Model	Developmental Disorders of the Nervous System
461	Attention Deficit Hyperactivity Disorder's Disease	The dopamine neurotransmitter system induced DAT-KO rats ADHD model	M1503B	Mechanistic Investigation;Gene Function Study	Binghamton University	https://www.binghamton.edu/	rat	https://www.ncbi.nlm.nih.gov/Taxonomy/Browser/wwwtax.cgi?id=10116	DAT-KO	Neurological Disease Animal Model	Developmental Disorders of the Nervous System
462	BPD	Lithium administration induced preadolescent SD rats BPD model	M1635A	Mechanistic Investigation	McLean Hospital	https://www.mcleanhospital.org/	rat	https://www.ncbi.nlm.nih.gov/Taxonomy/Browser/wwwtax.cgi?id=10116	SD rat	Neurological Disease Animal Model	Neuropsychiatric Diseases
463	BPD	Lithium administration induced preadolescent SD rats BPD model	M1635B	Mechanistic Investigation	McLean Hospital	https://www.mcleanhospital.org/	rat	https://www.ncbi.nlm.nih.gov/Taxonomy/Browser/wwwtax.cgi?id=10116	SD rat	Neurological Disease Animal Model	Neuropsychiatric Diseases
464	Parkinson's Disease	Caffeic acid administration A53T mutant induced C57BL/C3H mouse PD model	M1638A	Mechanistic Investigation	Chinese Academy of Sciences	https://www.cas.cn/	mouse	https://www.ncbi.nlm.nih.gov/Taxonomy/Browser/wwwtax.cgi?id=10090	C57Bl/C3H	Neurological Disease Animal Model	Neurodegenerative Diseases
465	Parkinson's Disease	Caffeic acid administration A53T mutant induced C57BL/C3H mouse PD model	M1638B	Mechanistic Investigation	Chinese Academy of Sciences	https://www.cas.cn/	mouse	https://www.ncbi.nlm.nih.gov/Taxonomy/Browser/wwwtax.cgi?id=10090	C57Bl/C3H	Neurological Disease Animal Model	Neurodegenerative Diseases
466	Parkinson's Disease	Ketamine treatment for 6−OHDA intoxication induced Wistar rats PD model	M1639A	Mechanistic Investigation	Universidade Federal do Paraná	https://ufpr.br/	rat	https://www.ncbi.nlm.nih.gov/Taxonomy/Browser/wwwtax.cgi?id=10116	Wistar rat	Neurological Disease Animal Model	Neurodegenerative Diseases
467	Parkinson's Disease	Ketamine treatment for 6−OHDA intoxication induced Wistar rats PD model	M1639B	Mechanistic Investigation	Universidade Federal do Paraná	https://ufpr.br/	rat	https://www.ncbi.nlm.nih.gov/Taxonomy/Browser/wwwtax.cgi?id=10116	Wistar rat	Neurological Disease Animal Model	Neurodegenerative Diseases
468	Parkinson's Disease	6-OHDA treatment induced Wistar rats PD model	M1640B	Mechanistic Investigation;Pathological Study;Behavior Studies	University of São Paulo	http://www5.usp.br/	rat	https://www.ncbi.nlm.nih.gov/Taxonomy/Browser/wwwtax.cgi?id=10116	Wistar rat	Neurological Disease Animal Model	Neurodegenerative Diseases
469	Parkinson's Disease	6-OHDA untreatment induced Wistar rats PD model	M1640A	Mechanistic Investigation	University of São Paulo	http://www5.usp.br/	rat	https://www.ncbi.nlm.nih.gov/Taxonomy/Browser/wwwtax.cgi?id=10116	Wistar rat	Neurological Disease Animal Model	Neurodegenerative Diseases
470	Parkinson's Disease	Vortioxetine treatment for rotenone induced SD rats PD model	M1641B	Mechanistic Investigation	Akdeniz University	http://en.akdeniz.edu.tr/	rat	https://www.ncbi.nlm.nih.gov/Taxonomy/Browser/wwwtax.cgi?id=10116	SD rat	Neurological Disease Animal Model	Neurodegenerative Diseases
471	Parkinson's Disease	Vortioxetine treatment for rotenone induced SD rats PD model	M1641M	Mechanistic Investigation	Akdeniz University	http://en.akdeniz.edu.tr/	rat	https://www.ncbi.nlm.nih.gov/Taxonomy/Browser/wwwtax.cgi?id=10116	SD rat	Neurological Disease Animal Model	Neurodegenerative Diseases
472	Parkinson's Disease	Vortioxetine treatment for rotenone induced SD rats PD model	M1641D	Mechanistic Investigation	Akdeniz University	http://en.akdeniz.edu.tr/	rat	https://www.ncbi.nlm.nih.gov/Taxonomy/Browser/wwwtax.cgi?id=10116	SD rat	Neurological Disease Animal Model	Neurodegenerative Diseases
473	Parkinson's Disease	Vortioxetine untreatment for rotenone induced SD rats PD model	M1641A	Mechanistic Investigation	Akdeniz University	http://en.akdeniz.edu.tr/	rat	https://www.ncbi.nlm.nih.gov/Taxonomy/Browser/wwwtax.cgi?id=10116	SD rat	Neurological Disease Animal Model	Neurodegenerative Diseases
474	Parkinson's Disease	DTx induced C57BL/6 mice Parkinson’s disease model	M1642A	Phenotype and Symptom Comparison;Pathological Study;Behavior Studies	Goethe-University	https://www.goethe-university-frankfurt.de/en	mouse	https://www.ncbi.nlm.nih.gov/Taxonomy/Browser/wwwtax.cgi?id=10090	C57BL/6 Mouse	Neurological Disease Animal Model	Neurodegenerative Diseases
475	Parkinson's Disease	DTx induced C57BL/6 mice Parkinson’s disease control model	M1642B	Phenotype and Symptom Comparison	Goethe-University	https://www.goethe-university-frankfurt.de/en	mouse	https://www.ncbi.nlm.nih.gov/Taxonomy/Browser/wwwtax.cgi?id=10090	C57BL/6 Mouse	Neurological Disease Animal Model	Neurodegenerative Diseases
476	Parkinson's Disease	AAV1/2-A53T α-synuclein induced C57BL/6 mice Parkinson’s disease model	M1643A	Phenotype and Symptom Comparison	University Hospital of Würzburg	https://www.ukw.de/en/health-in-focus/	mouse	https://www.ncbi.nlm.nih.gov/Taxonomy/Browser/wwwtax.cgi?id=10090	C57BL/6 Mouse	Neurological Disease Animal Model	Neurodegenerative Diseases
477	Parkinson's Disease	Empty vector contro induced C57BL/6 mice Parkinson’s disease model	M1643B	Phenotype and Symptom Comparison	University Hospital of Würzburg	https://www.ukw.de/en/health-in-focus/	mouse	https://www.ncbi.nlm.nih.gov/Taxonomy/Browser/wwwtax.cgi?id=10090	C57BL/6 Mouse	Neurological Disease Animal Model	Neurodegenerative Diseases
478	Parkinson's Disease	choroid plexus cell induced C57BL/6 mice Parkinson’s disease model	M1644B	Drug Evaluation Research;Pathological Study;Behavior Studies	Sang Ji University	https://www.sangji.ac.kr/eng/index.do	mouse	https://www.ncbi.nlm.nih.gov/Taxonomy/Browser/wwwtax.cgi?id=10090	C57BL/6 Mouse	Neurological Disease Animal Model	Neurodegenerative Diseases
479	Parkinson's Disease	choroid plexus cell induced C57BL/6 mice Parkinson’s disease model	M1644M	Drug Evaluation Research;Pathological Study;Behavior Studies	Sang Ji University	https://www.sangji.ac.kr/eng/index.do	mouse	https://www.ncbi.nlm.nih.gov/Taxonomy/Browser/wwwtax.cgi?id=10090	C57BL/6 Mouse	Neurological Disease Animal Model	Neurodegenerative Diseases
480	Parkinson's Disease	PBS control C57BL/6 mice Parkinson’s disease model	M1644A	Drug Evaluation Research	Sang Ji University	https://www.sangji.ac.kr/eng/index.do	mouse	https://www.ncbi.nlm.nih.gov/Taxonomy/Browser/wwwtax.cgi?id=10090	C57BL/6 Mouse	Neurological Disease Animal Model	Neurodegenerative Diseases
481	Spinal Cord Injury	Nontraumatic Spinal Cord Injury Sprague–Dawley rat Model	C2000	Phenotype and Symptom Comparison;Behavior Studies	University of Technology Sydney	https://www.uts.edu.au/	rat	https://www.ncbi.nlm.nih.gov/Taxonomy/Browser/wwwtax.cgi?id=10116	SD rat	Neurological Disease Animal Model	Traumatic Neurological Disorders
482	Intracerebral hemorrhage	Thrombin Induced Intracerebral Hemorrhage C57BL/6 Mice Model	C2001	Phenotype and Symptom Comparison;Behavior Studies	Chinese PLA General Hospital	https://www.301hospital.com.cn/index.html	mouse	https://www.ncbi.nlm.nih.gov/Taxonomy/Browser/wwwtax.cgi?id=10090	C57BL/6 Mouse	Neurological Disease Animal Model	Cerebrovascular Diseases
483	Spinal Cord Injury	Contusion-Compression spinal cord injury C57BL/6J mice model	C2002	Phenotype and Symptom Comparison;Mechanistic Investigation	Queen's University	https://www.queensu.ca/	mouse	https://www.ncbi.nlm.nih.gov/Taxonomy/Browser/wwwtax.cgi?id=10090	C57BL/6 Mouse	Neurological Disease Animal Model	Traumatic Neurological Disorders
