# Supplementary material for: ND‐AMD: A Web‐Based Database for Animal Models of Neurological Disease With Analysis Tools
Source: CNS Neurosci Ther. 2025 May 9;31(5):e70411. doi: 10.1111/cns.70411 (PMC12063205; doi:10.1111/cns.70411)
Supplement: Supplementary file 1 — Table S1. Model outline acquisition sheet. Table S2. Data collection and description table. Table S3. Detailed sample information of animal model of neurological disease. Table S4. Age distribution of laboratory animals in ND‐AMD. Table S5. Distribution of behavioral experiment purposes in ND‐AMD database for animal models. [file CNS-31-e70411-s001.zip › cns70411-sup-0003-TableS4.xlsx]

## Sheet: Age Distribution
Age Distribution of laboratory animals in ND-AMD
Actual_month/year	Frequency_count	Frequency %
0	16	1.36869
1 (4 weeks)	332	28.4003
2 (8 weeks)	646	55.2609
3	146	12.4893
4	252	21.5569
5	52	4.44825
6	42	3.59281
7	96	8.21215
8	172	14.7134
9	196	16.7665
10	44	3.7639
11	8	0.684346
12	112	9.58084
14	34	2.90847
15	22	1.88195
18	46	3.93499
20	34	2.90847
3 year	4	0.342173
4 year	2	0.171086
5 year	4	0.342173
6 year	48	4.10607
7 year	4	0.342173
9 year	16	1.36869
10 year	2	0.171086
11 year	6	0.513259
12 year	2	0.171086
