# Supplementary material for: ND‐AMD: A Web‐Based Database for Animal Models of Neurological Disease With Analysis Tools
Source: CNS Neurosci Ther. 2025 May 9;31(5):e70411. doi: 10.1111/cns.70411 (PMC12063205; doi:10.1111/cns.70411)
Supplement: Supplementary file 1 — Table S1. Model outline acquisition sheet. Table S2. Data collection and description table. Table S3. Detailed sample information of animal model of neurological disease. Table S4. Age distribution of laboratory animals in ND‐AMD. Table S5. Distribution of behavioral experiment purposes in ND‐AMD database for animal models. [file CNS-31-e70411-s001.zip › cns70411-sup-0004-TableS5.xlsx]

## Sheet: Behavioral Experiment Purposes
Distribution of Behavioral Experiment Purposes in ND-AMD Database for Animal Models
Purpose	Count	Frequency
Anxiety-like Behaviors	3100	15.83%
Motor Function	2530	12.92%
Locomotor Exploratory Behavior	1760	8.99%
Depressive-like Behaviors	1680	8.58%
Cognitive Function	1330	6.79%
Limb Function	1320	6.74%
Motor Coordination	1310	6.69%
Spatial Learning Memory	1240	6.33%
Motor Balance	920	4.70%
Spatial Working Memory	610	3.12%
Sensory Function	600	3.06%
Feeding Behavior	570	2.91%
Passive Avoidance Learning	540	2.76%
Social Behavior	410	2.09%
Exploratory Behavior	360	1.84%
short-term nonspatial memory	330	1.69%
Environmental Adaptability	280	1.43%
Spatial Navigation	180	0.92%
Reproductive Behavior	140	0.72%
auditory-linguistic capacity	130	0.66%
Reference Memory	130	0.66%
Aggression and Territoriality	110	0.0056
total：19580
