# Supplementary material for: ND‐AMD: A Web‐Based Database for Animal Models of Neurological Disease With Analysis Tools
Source: CNS Neurosci Ther. 2025 May 9;31(5):e70411. doi: 10.1111/cns.70411 (PMC12063205; doi:10.1111/cns.70411)
Supplement: Supplementary file 1 — Table S1. Model outline acquisition sheet. Table S2. Data collection and description table. Table S3. Detailed sample information of animal model of neurological disease. Table S4. Age distribution of laboratory animals in ND‐AMD. Table S5. Distribution of behavioral experiment purposes in ND‐AMD database for animal models. [file CNS-31-e70411-s001.zip › cns70411-sup-0001-TableS1.xlsx]

## Sheet: A.Model Summary
Model outline acquisition sheet
Model Summary
Model No.	Strain No.	Literature No.	Model Name (CH)	Model Name (EN)	Disease Name	Specie	Strain	Usage	R&D units and official websites

## Sheet: B.Strain
Strain Information
Name of strain	Background strain	Genes Involved	Strain Supply Unit	Strain Supplier	Microbial Quality Control Levels	Generation	Breeding Method

## Sheet: AB.Modeling Method
Modeling Method
Model No.	Group No.	Modeling/Control	Model Name (CN)	Model Name (EN)	Classification of molding methods	Note

## Sheet: C.Biochemical Agent  Modeling
Biochemical Agent Modeling
Model No.	Group No.	Modeling/Control	Group Name (CN)	Group Name (EN)	Methods	Injection Position	Inducer Name	Inducer concentration	Gender	Number of Subgroups (M)	Number of Subgroups (F)	Number of Subgroups (A)	Factor Dose	Modeling Age	Molding Weight (min)	Molding Weight (max)	Molding Time (min)	Molding Time (max)	Cultivation Conditions	Humidity	Temperature	Diurnal Cycle	Note

## Sheet: D.Gene Editing Modeling
Gene Editing Modeling
Model No.	Group No.	Group Name（CN）	Group Name (EN）	Method	Mutant Gene	Modeling Gender	Group No. (M)	Group No.(F)	Group No.(A)	Modeling Age(min)	Modeling Age(max)	Modeling Weight (min)	Modeling Weight (max)	Modeling Time (min)	Modeling Time(max)	Cultivation Condition	Cultivation Temperature (MIN)	Cultivation Temperature (MAX)	Phase Humidity	Phase Temperature	Diurnal Cycle	Modeling methods	Note

## Sheet: E.Surgical Approach Modeling
Surgical Approach Modeling
Model No.	Group No.	Modeling/Control	Model Name (CH)	Model Name (EN)	Surgical Procedures	Age of surgery	Name of Injected Drug	Drug Concentration	Drug Dose	Injected position	Age of Injection	Modeling Gender	Number of subgroups (M)	Number of subgroups (F)	Number of subgroups (A)	Molding Weight (min)	Molding Weight (max)	Molding time (min)	Molding time (max)	Cultivation Conditions	Humidity	Temperature	Diurnal cycle	Note

## Sheet: F.Behavioral Tests
Behavioral Tests
Model No.	Group No.	No. of Observations	Average Age	Model Phenotype
				Behavioral Phenotypes
				1.Behavioral Test	2. Experimental Purpose	Note

## Sheet: G. Specific Value for BT
Specific Value for Behavioral Tests
Group No.	Indicator	Days	Value	Unit

## Sheet: H.Pathologic Phenotypes
Pathologic Phenotypes
Model No.	Group No.	No. of Observations	Testing System	Testing Protocol

## Sheet: I. Specific Value for PP
Specific Value for Pathologic Phenotypes
Group No.	Indicator	Days	Value	Unit	Description of Pathological Manifestations	Pathology Remarks

[truncated: 7 more sheets: J. Blood Biochemistry, K. Specific Value for BB, L.Medical Imaging, M. Specific Value for MI, N.Cerebrospinal Fluid Analysis, O.Specific Value for CFA, Enumeration Values]
